# Supplementary material for: Candidate variants in TUB are associated with familial tremor
Source: PLoS Genet. 2020 Sep 21;16(9):e1009010. doi: 10.1371/journal.pgen.1009010 (PMC7529431; doi:10.1371/journal.pgen.1009010)
Supplement: S3 Table — (XLSX) [file pgen.1009010.s009.xlsx]

## Sheet: Sheet1
Cases					Controls
﻿Chr:Pos	Ref/Alt	Identifier	Frequency		﻿Chr:Pos	Ref/Alt	Identifier	Frequency
11:8060478	A/T	?	27		11:8122059	G/A	rs75594955	6
11:8122059	G/A	rs75594955	14		11:8060478	A/T	?	3
11:8060566	G/A	rs55648406	12		11:8111626	T/G	?	3
11:8122535	G/C	?	12		11:8111731	C/T	?	3
11:8111731	C/T	?	11		11:8111730	C/T	?	2
11:8111730	C/T	?	10		11:8117062	G/C	?	2
11:8117059	G/C	?	10		11:8118862	G/C	?	2
11:8060496	A/C	?	5		11:8118955	C/T	?	2
11:8060512	G/A	?	3		11:8119313	T/C	?	2
11:8060545	G/A	?	3		11:8119339	T/C	?	2
11:8111626	T/G	?	3		11:8122389	T/A	rs200239459	2
11:8111703	C/T	?	3		11:8122496	G/A	rs374034236	2
11:8118802	G/A	?	3		11:8060512	G/A	?	1
11:8122415	G/A	?	3		11:8061197	C/T	?	1
11:8115662	A/G	?	2		11:8061204	G/C	?	1
11:8117062	G/C	?	2		11:8111626	T/C	?	1
11:8118259	A/G	?	2		11:8111640	A/C	?	1
11:8118796	C/A	?	2		11:8111643	A/G	?	1
11:8118866	C/T	rs377712343	2		11:8111647	A/G	?	1
11:8118915	G/A	?	2		11:8111695	G/A	rs141872276	1
11:8119265	T/C	?	2		11:8111710	G/A	?	1
11:8119274	C/T	?	2		11:8115602	C/T	?	1
11:8122143	C/T	rs139170512	2		11:8115661	A/G	?	1
11:8122416	A/G	?	2		11:8117108	T/C	?	1
11:8122457	G/A	?	2		11:8117191	C/T	?	1
11:8122520	T/C	?	2		11:8118956	G/A	?	1
11:8123084	T/C	?	2		11:8119280	G/A	?	1
11:8060425	G/C	?	1		11:8119282	A/G	?	1
11:8060427	G/A	?	1		11:8119289	A/G	?	1
11:8060545	G/T	?	1		11:8119291	A/G	?	1
11:8061193	A/G	rs374905053	1		11:8119312	C/T	?	1
11:8061217	A/G	?	1		11:8119367	A/G	?	1
11:8061235	G/A	rs369256996	1		11:8122056	A/G	?	1
11:8111183	T/C	?	1		11:8122069	T/C	?	1
11:8111626	T/C	?	1		11:8122397	T/C	?	1
11:8111632	A/G	?	1		11:8122437	A/G	?	1
11:8111641	A/G	?	1		11:8122467	A/G	?	1
11:8111704	G/A	rs138582478	1		11:8122521	T/C	?	1
11:8111704	G/C	rs138582478	1		11:8123060	G/A	rs200534110	1
11:8111734	T/G	?	1		11:8123122	G/A	?	1
11:8115593	T/C	?	1		11:8123144	A/G	?	1
11:8115671	A/G	?	1		11:8123161	G/A	rs370882734	1
11:8115712	A/G	?	1
11:8115713	A/G	?	1
11:8115718	A/G	?	1
11:8115729	G/T	?	1
11:8115733	A/G	?	1
11:8115736	G/A	?	1
11:8115736	G/T	?	1
11:8117066	T/A	?	1
11:8117207	G/A	?	1
11:8118266	G/C	?	1
11:8118791	C/T	?	1
11:8118802	G/C	?	1
11:8118808	G/C	?	1
11:8118829	G/A	?	1
11:8118865	C/T	?	1
11:8118914	T/G	?	1
11:8118915	G/T	?	1
11:8118927	G/A	rs117876544	1
11:8119262	T/A	?	1
11:8119262	T/C	?	1
11:8119279	A/G	?	1
11:8119282	A/G	?	1
11:8119339	T/C	?	1
11:8119360	A/G	?	1
11:8120333	G/A	?	1
11:8120334	T/C	?	1
11:8120402	G/A	?	1
11:8122060	T/C	?	1
11:8122069	T/C	?	1
11:8122077	C/G	?	1
11:8122089	A/G	?	1
11:8122107	A/G	?	1
11:8122111	A/G	?	1
11:8122113	A/G	rs139456896	1
11:8122125	A/G	?	1
11:8122131	T/C	?	1
11:8122135	T/A	?	1
11:8122137	C/T	rs144484513	1
11:8122389	T/C	rs200239459	1
11:8122394	C/G	rs146835743	1
11:8122421	A/G	?	1
11:8122458	A/G	?	1
11:8122485	T/C	?	1
11:8122505	G/A	?	1
11:8123048	T/C	?	1
11:8123087	A/G	?	1
11:8123092	A/G	?	1
11:8123119	T/C	?	1
11:8123132	T/C	?	1
11:8123161	G/A	rs370882734	1
