# Supplementary material for: Candidate variants in TUB are associated with familial tremor
Source: PLoS Genet. 2020 Sep 21;16(9):e1009010. doi: 10.1371/journal.pgen.1009010 (PMC7529431; doi:10.1371/journal.pgen.1009010)
Supplement: S4 Table — (XLSX) [file pgen.1009010.s010.xlsx]

## Sheet: Supp_Table_S2_2019.txt
No	Controls	Controls with mutation in TUB	Matched Cases	Matched cases with mutation in TUB	p.val
1	630	55	630	137	2.67e-08
2	630	55	630	133	8.06e-08
3	630	55	630	129	3.35e-07
4	630	55	630	108	8.65e-05
6	630	55	630	129	3.35e-07
7	630	55	630	129	3.35e-07
8	630	55	630	129	3.35e-07
9	630	55	630	129	3.35e-07
10	630	55	630	129	3.35e-07
11	630	55	630	129	3.35e-07
12	630	55	630	129	3.35e-07
13	630	55	630	129	3.35e-07
14	630	55	630	129	3.35e-07
15	630	55	630	133	8.06e-08
16	630	55	630	129	3.35e-07
17	630	55	630	129	3.35e-07
18	630	55	630	129	3.35e-07
19	630	55	630	129	3.35e-07
20	630	55	630	129	3.35e-07
21	630	55	630	129	3.35e-07
22	630	55	630	129	3.35e-07
23	630	55	630	129	3.35e-07
24	630	55	630	129	3.35e-07
25	630	55	630	129	3.35e-07
26	630	55	630	133	8.06e-08
27	630	55	630	129	3.35e-07
28	630	55	630	129	3.35e-07
29	630	55	630	129	3.35e-07
30	630	55	630	129	3.35e-07
31	630	55	630	128	3.4e-07
32	630	55	630	128	3.4e-07
33	630	55	630	128	3.4e-07
34	630	55	630	128	3.4e-07
35	630	55	630	128	3.4e-07
36	630	55	630	128	3.4e-07
37	630	55	630	133	8.06e-08
38	630	55	630	128	3.4e-07
39	630	55	630	128	3.4e-07
40	630	55	630	128	3.4e-07
41	630	55	630	128	3.4e-07
42	630	55	630	128	3.4e-07
43	630	55	630	128	3.4e-07
44	630	55	630	128	3.4e-07
45	630	55	630	128	3.4e-07
46	630	55	630	128	3.4e-07
47	630	55	630	128	3.4e-07
48	630	55	630	133	8.06e-08
49	630	55	630	128	3.4e-07
50	630	55	630	128	3.4e-07
51	630	55	630	128	3.4e-07
52	630	55	630	128	3.4e-07
53	630	55	630	128	3.4e-07
54	630	55	630	128	3.4e-07
55	630	55	630	128	3.4e-07
56	630	55	630	128	3.4e-07
57	630	55	630	128	3.4e-07
58	630	55	630	128	3.4e-07
59	630	55	630	133	8.06e-08
60	630	55	630	128	3.4e-07
61	630	55	630	128	3.4e-07
62	630	55	630	128	3.4e-07
63	630	55	630	128	3.4e-07
64	630	55	630	128	3.4e-07
65	630	55	630	128	3.4e-07
66	630	55	630	128	3.4e-07
67	630	55	630	128	3.4e-07
68	630	55	630	128	3.4e-07
69	630	55	630	128	3.4e-07
70	630	55	630	132	1.15e-07
71	630	55	630	128	3.4e-07
72	630	55	630	128	3.4e-07
73	630	55	630	128	3.4e-07
74	630	55	630	128	3.4e-07
75	630	55	630	128	3.4e-07
76	630	55	630	128	3.4e-07
77	630	55	630	128	3.4e-07
78	630	55	630	128	3.4e-07
79	630	55	630	128	3.4e-07
80	630	55	630	128	3.4e-07
81	630	55	630	132	1.15e-07
82	630	55	630	128	3.4e-07
83	630	55	630	128	3.4e-07
84	630	55	630	128	3.4e-07
85	630	55	630	128	3.4e-07
86	630	55	630	128	3.4e-07
87	630	55	630	128	3.4e-07
88	630	55	630	128	3.4e-07
89	630	55	630	127	4.76e-07
90	630	55	630	127	4.76e-07
91	630	55	630	127	4.76e-07
92	630	55	630	132	1.15e-07
93	630	55	630	127	4.76e-07
94	630	55	630	127	4.76e-07
95	630	55	630	127	4.76e-07
96	630	55	630	127	4.76e-07
97	630	55	630	127	4.76e-07
98	630	55	630	127	4.76e-07
99	630	55	630	127	4.76e-07
100	630	55	630	127	4.76e-07
101	630	55	630	127	4.76e-07
102	630	55	630	127	4.76e-07
103	630	55	630	132	1.15e-07
104	630	55	630	127	4.76e-07
105	630	55	630	127	4.76e-07
106	630	55	630	127	4.76e-07
107	630	55	630	127	4.76e-07
108	630	55	630	127	4.76e-07
109	630	55	630	127	4.76e-07
110	630	55	630	127	4.76e-07
111	630	55	630	127	4.76e-07
112	630	55	630	127	4.76e-07
113	630	55	630	127	4.76e-07
114	630	55	630	137	2.67e-08
115	630	55	630	132	1.15e-07
116	630	55	630	127	4.76e-07
117	630	55	630	127	4.76e-07
118	630	55	630	127	4.76e-07
119	630	55	630	127	4.76e-07
120	630	55	630	127	4.76e-07
121	630	55	630	127	4.76e-07
122	630	55	630	127	4.76e-07
123	630	55	630	127	4.76e-07
124	630	55	630	127	4.76e-07
125	630	55	630	127	4.76e-07
126	630	55	630	132	1.15e-07
127	630	55	630	127	4.76e-07
128	630	55	630	127	4.76e-07
129	630	55	630	127	4.76e-07
130	630	55	630	127	4.76e-07
131	630	55	630	127	4.76e-07
132	630	55	630	127	4.76e-07
133	630	55	630	127	4.76e-07
134	630	55	630	127	4.76e-07
135	630	55	630	127	4.76e-07
136	630	55	630	127	4.76e-07
137	630	55	630	132	1.15e-07
138	630	55	630	127	4.76e-07
139	630	55	630	127	4.76e-07
140	630	55	630	127	4.76e-07
141	630	55	630	127	4.76e-07
142	630	55	630	127	4.76e-07
143	630	55	630	127	4.76e-07
144	630	55	630	127	4.76e-07
145	630	55	630	126	6.69e-07
146	630	55	630	126	6.69e-07
147	630	55	630	126	6.69e-07
148	630	55	630	132	1.15e-07
149	630	55	630	126	6.69e-07
150	630	55	630	126	6.69e-07
151	630	55	630	126	6.69e-07
152	630	55	630	126	6.69e-07
153	630	55	630	126	6.69e-07
154	630	55	630	126	6.69e-07
155	630	55	630	126	6.69e-07
156	630	55	630	126	6.69e-07
157	630	55	630	126	6.69e-07
158	630	55	630	126	6.69e-07
159	630	55	630	132	1.15e-07
160	630	55	630	126	6.69e-07
161	630	55	630	126	6.69e-07
162	630	55	630	126	6.69e-07
163	630	55	630	126	6.69e-07
164	630	55	630	126	6.69e-07
165	630	55	630	126	6.69e-07
166	630	55	630	126	6.69e-07
167	630	55	630	126	6.69e-07
168	630	55	630	126	6.69e-07
169	630	55	630	126	6.69e-07
170	630	55	630	132	1.15e-07
171	630	55	630	126	6.69e-07
172	630	55	630	126	6.69e-07
173	630	55	630	126	6.69e-07
174	630	55	630	126	6.69e-07
175	630	55	630	126	6.69e-07
176	630	55	630	126	6.69e-07
177	630	55	630	126	6.69e-07
178	630	55	630	126	6.69e-07
179	630	55	630	126	6.69e-07
180	630	55	630	126	6.69e-07
181	630	55	630	131	1.64e-07
182	630	55	630	126	6.69e-07
183	630	55	630	126	6.69e-07
184	630	55	630	126	6.69e-07
185	630	55	630	126	6.69e-07
186	630	55	630	126	6.69e-07
187	630	55	630	126	6.69e-07
188	630	55	630	126	6.69e-07
189	630	55	630	126	6.69e-07
190	630	55	630	126	6.69e-07
191	630	55	630	126	6.69e-07
192	630	55	630	131	1.64e-07
193	630	55	630	126	6.69e-07
194	630	55	630	126	6.69e-07
195	630	55	630	126	6.69e-07
196	630	55	630	126	6.69e-07
197	630	55	630	126	6.69e-07
198	630	55	630	126	6.69e-07
199	630	55	630	126	6.69e-07
200	630	55	630	126	6.69e-07
201	630	55	630	126	6.69e-07
202	630	55	630	126	6.69e-07
203	630	55	630	131	1.64e-07
204	630	55	630	126	6.69e-07
205	630	55	630	126	6.69e-07
206	630	55	630	126	6.69e-07
207	630	55	630	126	6.69e-07
208	630	55	630	126	6.69e-07
209	630	55	630	126	6.69e-07
210	630	55	630	126	6.69e-07
211	630	55	630	126	6.69e-07
212	630	55	630	126	6.69e-07
213	630	55	630	126	6.69e-07
214	630	55	630	131	1.64e-07
215	630	55	630	126	6.69e-07
216	630	55	630	126	6.69e-07
217	630	55	630	126	6.69e-07
218	630	55	630	126	6.69e-07
219	630	55	630	126	6.69e-07
220	630	55	630	126	6.69e-07
221	630	55	630	126	6.69e-07
222	630	55	630	126	6.69e-07
223	630	55	630	126	6.69e-07
224	630	55	630	126	6.69e-07
225	630	55	630	136	3.86e-08
226	630	55	630	131	1.64e-07
227	630	55	630	126	6.69e-07
228	630	55	630	126	6.69e-07
229	630	55	630	126	6.69e-07
230	630	55	630	125	9.41e-07
231	630	55	630	125	9.41e-07
232	630	55	630	125	9.41e-07
233	630	55	630	125	9.41e-07
234	630	55	630	125	9.41e-07
235	630	55	630	125	9.41e-07
236	630	55	630	125	9.41e-07
237	630	55	630	131	1.64e-07
238	630	55	630	125	9.41e-07
239	630	55	630	125	9.41e-07
240	630	55	630	125	9.41e-07
241	630	55	630	125	9.41e-07
242	630	55	630	125	9.41e-07
243	630	55	630	125	9.41e-07
244	630	55	630	125	9.41e-07
245	630	55	630	125	9.41e-07
246	630	55	630	125	9.41e-07
247	630	55	630	125	9.41e-07
248	630	55	630	131	1.64e-07
249	630	55	630	125	9.41e-07
250	630	55	630	125	9.41e-07
251	630	55	630	125	9.41e-07
252	630	55	630	125	9.41e-07
253	630	55	630	125	9.41e-07
254	630	55	630	125	9.41e-07
255	630	55	630	125	9.41e-07
256	630	55	630	125	9.41e-07
257	630	55	630	125	9.41e-07
258	630	55	630	125	9.41e-07
259	630	55	630	131	1.64e-07
260	630	55	630	125	9.41e-07
261	630	55	630	125	9.41e-07
262	630	55	630	125	9.41e-07
263	630	55	630	125	9.41e-07
264	630	55	630	125	9.41e-07
265	630	55	630	125	9.41e-07
266	630	55	630	125	9.41e-07
267	630	55	630	125	9.41e-07
268	630	55	630	125	9.41e-07
269	630	55	630	125	9.41e-07
270	630	55	630	131	1.64e-07
271	630	55	630	125	9.41e-07
272	630	55	630	125	9.41e-07
273	630	55	630	125	9.41e-07
274	630	55	630	125	9.41e-07
275	630	55	630	125	9.41e-07
276	630	55	630	125	9.41e-07
277	630	55	630	125	9.41e-07
278	630	55	630	125	9.41e-07
279	630	55	630	125	9.41e-07
280	630	55	630	125	9.41e-07
281	630	55	630	131	1.64e-07
282	630	55	630	125	9.41e-07
283	630	55	630	125	9.41e-07
284	630	55	630	125	9.41e-07
285	630	55	630	125	9.41e-07
286	630	55	630	125	9.41e-07
287	630	55	630	125	9.41e-07
288	630	55	630	125	9.41e-07
289	630	55	630	125	9.41e-07
290	630	55	630	125	9.41e-07
291	630	55	630	125	9.41e-07
292	630	55	630	131	1.64e-07
293	630	55	630	125	9.41e-07
294	630	55	630	125	9.41e-07
295	630	55	630	125	9.41e-07
296	630	55	630	125	9.41e-07
297	630	55	630	125	9.41e-07
298	630	55	630	125	9.41e-07
299	630	55	630	125	9.41e-07
300	630	55	630	125	9.41e-07
301	630	55	630	125	9.41e-07
302	630	55	630	125	9.41e-07
303	630	55	630	131	1.64e-07
304	630	55	630	125	9.41e-07
305	630	55	630	125	9.41e-07
306	630	55	630	125	9.41e-07
307	630	55	630	125	9.41e-07
308	630	55	630	125	9.41e-07
309	630	55	630	125	9.41e-07
310	630	55	630	125	9.41e-07
311	630	55	630	125	9.41e-07
312	630	55	630	125	9.41e-07
313	630	55	630	125	9.41e-07
314	630	55	630	131	1.64e-07
315	630	55	630	125	9.41e-07
316	630	55	630	125	9.41e-07
317	630	55	630	125	9.41e-07
318	630	55	630	125	9.41e-07
319	630	55	630	124	1.33e-06
320	630	55	630	124	1.33e-06
321	630	55	630	124	1.33e-06
322	630	55	630	124	1.33e-06
323	630	55	630	124	1.33e-06
324	630	55	630	124	1.33e-06
325	630	55	630	131	1.64e-07
326	630	55	630	124	1.33e-06
327	630	55	630	124	1.33e-06
328	630	55	630	124	1.33e-06
329	630	55	630	124	1.33e-06
330	630	55	630	124	1.33e-06
331	630	55	630	124	1.33e-06
332	630	55	630	124	1.33e-06
333	630	55	630	124	1.33e-06
334	630	55	630	124	1.33e-06
335	630	55	630	124	1.33e-06
336	630	55	630	135	5.61e-08
337	630	55	630	131	1.64e-07
338	630	55	630	124	1.33e-06
339	630	55	630	124	1.33e-06
340	630	55	630	124	1.33e-06
341	630	55	630	124	1.33e-06
342	630	55	630	124	1.33e-06
343	630	55	630	124	1.33e-06
344	630	55	630	124	1.33e-06
345	630	55	630	124	1.33e-06
346	630	55	630	124	1.33e-06
347	630	55	630	124	1.33e-06
348	630	55	630	131	1.64e-07
349	630	55	630	124	1.33e-06
350	630	55	630	124	1.33e-06
351	630	55	630	124	1.33e-06
352	630	55	630	124	1.33e-06
353	630	55	630	124	1.33e-06
354	630	55	630	124	1.33e-06
355	630	55	630	124	1.33e-06
356	630	55	630	124	1.33e-06
357	630	55	630	124	1.33e-06
358	630	55	630	124	1.33e-06
359	630	55	630	131	1.64e-07
360	630	55	630	124	1.33e-06
361	630	55	630	124	1.33e-06
362	630	55	630	124	1.33e-06
363	630	55	630	124	1.33e-06
364	630	55	630	124	1.33e-06
365	630	55	630	124	1.33e-06
366	630	55	630	124	1.33e-06
367	630	55	630	124	1.33e-06
368	630	55	630	124	1.33e-06
369	630	55	630	124	1.33e-06
370	630	55	630	131	1.64e-07
371	630	55	630	124	1.33e-06
372	630	55	630	124	1.33e-06
373	630	55	630	124	1.33e-06
374	630	55	630	124	1.33e-06
375	630	55	630	124	1.33e-06
376	630	55	630	124	1.33e-06
377	630	55	630	124	1.33e-06
378	630	55	630	124	1.33e-06
379	630	55	630	124	1.33e-06
380	630	55	630	124	1.33e-06
381	630	55	630	131	1.64e-07
382	630	55	630	124	1.33e-06
383	630	55	630	124	1.33e-06
384	630	55	630	124	1.33e-06
385	630	55	630	124	1.33e-06
386	630	55	630	124	1.33e-06
387	630	55	630	124	1.33e-06
388	630	55	630	124	1.33e-06
389	630	55	630	124	1.33e-06
390	630	55	630	124	1.33e-06
391	630	55	630	124	1.33e-06
392	630	55	630	131	1.64e-07
393	630	55	630	124	1.33e-06
394	630	55	630	124	1.33e-06
395	630	55	630	124	1.33e-06
396	630	55	630	124	1.33e-06
397	630	55	630	124	1.33e-06
398	630	55	630	124	1.33e-06
399	630	55	630	124	1.33e-06
400	630	55	630	124	1.33e-06
401	630	55	630	124	1.33e-06
402	630	55	630	124	1.33e-06
403	630	55	630	131	1.64e-07
404	630	55	630	124	1.33e-06
405	630	55	630	124	1.33e-06
406	630	55	630	124	1.33e-06
407	630	55	630	124	1.33e-06
408	630	55	630	124	1.33e-06
409	630	55	630	124	1.33e-06
410	630	55	630	123	1.87e-06
411	630	55	630	123	1.87e-06
412	630	55	630	123	1.87e-06
413	630	55	630	123	1.87e-06
414	630	55	630	131	1.64e-07
415	630	55	630	123	1.87e-06
416	630	55	630	123	1.87e-06
417	630	55	630	123	1.87e-06
418	630	55	630	123	1.87e-06
419	630	55	630	123	1.87e-06
420	630	55	630	123	1.87e-06
421	630	55	630	123	1.87e-06
422	630	55	630	123	1.87e-06
423	630	55	630	123	1.87e-06
424	630	55	630	123	1.87e-06
425	630	55	630	131	1.64e-07
426	630	55	630	123	1.87e-06
427	630	55	630	123	1.87e-06
428	630	55	630	123	1.87e-06
429	630	55	630	123	1.87e-06
430	630	55	630	123	1.87e-06
431	630	55	630	123	1.87e-06
432	630	55	630	123	1.87e-06
433	630	55	630	123	1.87e-06
434	630	55	630	123	1.87e-06
435	630	55	630	123	1.87e-06
436	630	55	630	131	1.64e-07
437	630	55	630	123	1.87e-06
438	630	55	630	123	1.87e-06
439	630	55	630	123	1.87e-06
440	630	55	630	123	1.87e-06
441	630	55	630	123	1.87e-06
442	630	55	630	123	1.87e-06
443	630	55	630	123	1.87e-06
444	630	55	630	123	1.87e-06
445	630	55	630	123	1.87e-06
446	630	55	630	123	1.87e-06
447	630	55	630	135	5.61e-08
448	630	55	630	131	1.64e-07
449	630	55	630	123	1.87e-06
450	630	55	630	123	1.87e-06
451	630	55	630	123	1.87e-06
452	630	55	630	123	1.87e-06
453	630	55	630	123	1.87e-06
454	630	55	630	123	1.87e-06
455	630	55	630	123	1.87e-06
456	630	55	630	123	1.87e-06
457	630	55	630	123	1.87e-06
458	630	55	630	123	1.87e-06
459	630	55	630	131	1.64e-07
460	630	55	630	123	1.87e-06
461	630	55	630	123	1.87e-06
462	630	55	630	123	1.87e-06
463	630	55	630	123	1.87e-06
464	630	55	630	123	1.87e-06
465	630	55	630	123	1.87e-06
466	630	55	630	123	1.87e-06
467	630	55	630	123	1.87e-06
468	630	55	630	123	1.87e-06
469	630	55	630	123	1.87e-06
470	630	55	630	131	1.64e-07
471	630	55	630	123	1.87e-06
472	630	55	630	123	1.87e-06
473	630	55	630	123	1.87e-06
474	630	55	630	123	1.87e-06
475	630	55	630	123	1.87e-06
476	630	55	630	123	1.87e-06
477	630	55	630	123	1.87e-06
478	630	55	630	123	1.87e-06
479	630	55	630	123	1.87e-06
480	630	55	630	123	1.87e-06
481	630	55	630	130	2.34e-07
482	630	55	630	123	1.87e-06
483	630	55	630	123	1.87e-06
484	630	55	630	123	1.87e-06
485	630	55	630	123	1.87e-06
486	630	55	630	123	1.87e-06
487	630	55	630	123	1.87e-06
488	630	55	630	123	1.87e-06
489	630	55	630	123	1.87e-06
490	630	55	630	123	1.87e-06
491	630	55	630	123	1.87e-06
492	630	55	630	130	2.34e-07
493	630	55	630	123	1.87e-06
494	630	55	630	123	1.87e-06
495	630	55	630	123	1.87e-06
496	630	55	630	123	1.87e-06
497	630	55	630	123	1.87e-06
498	630	55	630	123	1.87e-06
499	630	55	630	123	1.87e-06
500	630	55	630	123	1.87e-06
501	630	55	630	123	1.87e-06
502	630	55	630	123	1.87e-06
503	630	55	630	130	2.34e-07
504	630	55	630	123	1.87e-06
505	630	55	630	123	1.87e-06
506	630	55	630	123	1.87e-06
507	630	55	630	122	2.64e-06
508	630	55	630	122	2.64e-06
509	630	55	630	122	2.64e-06
510	630	55	630	122	2.64e-06
511	630	55	630	122	2.64e-06
512	630	55	630	122	2.64e-06
513	630	55	630	122	2.64e-06
514	630	55	630	130	2.34e-07
515	630	55	630	122	2.64e-06
516	630	55	630	122	2.64e-06
517	630	55	630	122	2.64e-06
518	630	55	630	122	2.64e-06
519	630	55	630	122	2.64e-06
520	630	55	630	122	2.64e-06
521	630	55	630	122	2.64e-06
522	630	55	630	122	2.64e-06
523	630	55	630	122	2.64e-06
524	630	55	630	122	2.64e-06
525	630	55	630	130	2.34e-07
526	630	55	630	122	2.64e-06
527	630	55	630	122	2.64e-06
528	630	55	630	122	2.64e-06
529	630	55	630	122	2.64e-06
530	630	55	630	122	2.64e-06
531	630	55	630	122	2.64e-06
532	630	55	630	122	2.64e-06
533	630	55	630	122	2.64e-06
534	630	55	630	122	2.64e-06
535	630	55	630	122	2.64e-06
536	630	55	630	130	2.34e-07
537	630	55	630	122	2.64e-06
538	630	55	630	122	2.64e-06
539	630	55	630	122	2.64e-06
540	630	55	630	122	2.64e-06
541	630	55	630	122	2.64e-06
542	630	55	630	122	2.64e-06
543	630	55	630	122	2.64e-06
544	630	55	630	122	2.64e-06
545	630	55	630	122	2.64e-06
546	630	55	630	122	2.64e-06
547	630	55	630	130	2.34e-07
548	630	55	630	122	2.64e-06
549	630	55	630	122	2.64e-06
550	630	55	630	122	2.64e-06
551	630	55	630	122	2.64e-06
552	630	55	630	122	2.64e-06
553	630	55	630	122	2.64e-06
554	630	55	630	122	2.64e-06
555	630	55	630	122	2.64e-06
556	630	55	630	122	2.64e-06
557	630	55	630	122	2.64e-06
558	630	55	630	135	5.61e-08
559	630	55	630	130	2.34e-07
560	630	55	630	122	2.64e-06
561	630	55	630	122	2.64e-06
562	630	55	630	122	2.64e-06
563	630	55	630	122	2.64e-06
564	630	55	630	122	2.64e-06
565	630	55	630	122	2.64e-06
566	630	55	630	122	2.64e-06
567	630	55	630	122	2.64e-06
568	630	55	630	122	2.64e-06
569	630	55	630	122	2.64e-06
570	630	55	630	130	2.34e-07
571	630	55	630	122	2.64e-06
572	630	55	630	122	2.64e-06
573	630	55	630	122	2.64e-06
574	630	55	630	122	2.64e-06
575	630	55	630	122	2.64e-06
576	630	55	630	122	2.64e-06
577	630	55	630	122	2.64e-06
578	630	55	630	122	2.64e-06
579	630	55	630	122	2.64e-06
580	630	55	630	121	2.63e-06
581	630	55	630	130	2.34e-07
582	630	55	630	121	2.63e-06
583	630	55	630	121	2.63e-06
584	630	55	630	121	2.63e-06
585	630	55	630	121	2.63e-06
586	630	55	630	121	2.63e-06
587	630	55	630	121	2.63e-06
588	630	55	630	121	2.63e-06
589	630	55	630	121	2.63e-06
590	630	55	630	121	2.63e-06
591	630	55	630	121	2.63e-06
592	630	55	630	130	2.34e-07
593	630	55	630	121	2.63e-06
594	630	55	630	121	2.63e-06
595	630	55	630	121	2.63e-06
596	630	55	630	121	2.63e-06
597	630	55	630	121	2.63e-06
598	630	55	630	121	2.63e-06
599	630	55	630	121	2.63e-06
600	630	55	630	121	2.63e-06
601	630	55	630	121	2.63e-06
602	630	55	630	121	2.63e-06
603	630	55	630	130	2.34e-07
604	630	55	630	121	2.63e-06
605	630	55	630	121	2.63e-06
606	630	55	630	121	2.63e-06
607	630	55	630	121	2.63e-06
608	630	55	630	121	2.63e-06
609	630	55	630	121	2.63e-06
610	630	55	630	121	2.63e-06
611	630	55	630	121	2.63e-06
612	630	55	630	121	2.63e-06
613	630	55	630	121	2.63e-06
614	630	55	630	130	2.34e-07
615	630	55	630	121	2.63e-06
616	630	55	630	121	2.63e-06
617	630	55	630	121	2.63e-06
618	630	55	630	121	2.63e-06
619	630	55	630	121	2.63e-06
620	630	55	630	121	2.63e-06
621	630	55	630	121	2.63e-06
622	630	55	630	121	2.63e-06
623	630	55	630	121	2.63e-06
624	630	55	630	121	2.63e-06
625	630	55	630	130	2.34e-07
626	630	55	630	121	2.63e-06
627	630	55	630	121	2.63e-06
628	630	55	630	121	2.63e-06
629	630	55	630	121	2.63e-06
630	630	55	630	121	2.63e-06
631	630	55	630	121	2.63e-06
632	630	55	630	121	2.63e-06
633	630	55	630	121	2.63e-06
634	630	55	630	121	2.63e-06
635	630	55	630	121	2.63e-06
636	630	55	630	130	2.34e-07
637	630	55	630	121	2.63e-06
638	630	55	630	121	2.63e-06
639	630	55	630	121	2.63e-06
640	630	55	630	121	2.63e-06
641	630	55	630	121	2.63e-06
642	630	55	630	121	2.63e-06
643	630	55	630	121	2.63e-06
644	630	55	630	121	2.63e-06
645	630	55	630	121	2.63e-06
646	630	55	630	121	2.63e-06
647	630	55	630	130	2.34e-07
648	630	55	630	121	2.63e-06
649	630	55	630	121	2.63e-06
650	630	55	630	121	2.63e-06
651	630	55	630	121	2.63e-06
652	630	55	630	121	2.63e-06
653	630	55	630	121	2.63e-06
654	630	55	630	121	2.63e-06
655	630	55	630	121	2.63e-06
656	630	55	630	121	2.63e-06
657	630	55	630	121	2.63e-06
658	630	55	630	130	2.34e-07
659	630	55	630	120	3.64e-06
660	630	55	630	120	3.64e-06
661	630	55	630	120	3.64e-06
662	630	55	630	120	3.64e-06
663	630	55	630	120	3.64e-06
664	630	55	630	120	3.64e-06
665	630	55	630	120	3.64e-06
666	630	55	630	120	3.64e-06
667	630	55	630	120	3.64e-06
668	630	55	630	120	3.64e-06
669	630	55	630	134	5.68e-08
670	630	55	630	130	2.34e-07
671	630	55	630	120	3.64e-06
672	630	55	630	120	3.64e-06
673	630	55	630	120	3.64e-06
674	630	55	630	120	3.64e-06
675	630	55	630	120	3.64e-06
676	630	55	630	120	3.64e-06
677	630	55	630	120	3.64e-06
678	630	55	630	120	3.64e-06
679	630	55	630	120	3.64e-06
680	630	55	630	120	3.64e-06
681	630	55	630	130	2.34e-07
682	630	55	630	120	3.64e-06
683	630	55	630	120	3.64e-06
684	630	55	630	120	3.64e-06
685	630	55	630	120	3.64e-06
686	630	55	630	120	3.64e-06
687	630	55	630	120	3.64e-06
688	630	55	630	120	3.64e-06
689	630	55	630	120	3.64e-06
690	630	55	630	120	3.64e-06
691	630	55	630	120	3.64e-06
692	630	55	630	130	2.34e-07
693	630	55	630	120	3.64e-06
694	630	55	630	120	3.64e-06
695	630	55	630	120	3.64e-06
696	630	55	630	120	3.64e-06
697	630	55	630	120	3.64e-06
698	630	55	630	120	3.64e-06
699	630	55	630	120	3.64e-06
700	630	55	630	120	3.64e-06
701	630	55	630	120	3.64e-06
702	630	55	630	120	3.64e-06
703	630	55	630	130	2.34e-07
704	630	55	630	120	3.64e-06
705	630	55	630	120	3.64e-06
706	630	55	630	120	3.64e-06
707	630	55	630	120	3.64e-06
708	630	55	630	120	3.64e-06
709	630	55	630	120	3.64e-06
710	630	55	630	120	3.64e-06
711	630	55	630	120	3.64e-06
712	630	55	630	120	3.64e-06
713	630	55	630	120	3.64e-06
714	630	55	630	130	2.34e-07
715	630	55	630	120	3.64e-06
716	630	55	630	120	3.64e-06
717	630	55	630	120	3.64e-06
718	630	55	630	120	3.64e-06
719	630	55	630	120	3.64e-06
720	630	55	630	120	3.64e-06
721	630	55	630	120	3.64e-06
722	630	55	630	120	3.64e-06
723	630	55	630	120	3.64e-06
724	630	55	630	120	3.64e-06
725	630	55	630	130	2.34e-07
726	630	55	630	120	3.64e-06
727	630	55	630	120	3.64e-06
728	630	55	630	120	3.64e-06
729	630	55	630	120	3.64e-06
730	630	55	630	120	3.64e-06
731	630	55	630	120	3.64e-06
732	630	55	630	120	3.64e-06
733	630	55	630	120	3.64e-06
734	630	55	630	120	3.64e-06
735	630	55	630	120	3.64e-06
736	630	55	630	130	2.34e-07
737	630	55	630	120	3.64e-06
738	630	55	630	120	3.64e-06
739	630	55	630	120	3.64e-06
740	630	55	630	120	3.64e-06
741	630	55	630	120	3.64e-06
742	630	55	630	120	3.64e-06
743	630	55	630	120	3.64e-06
744	630	55	630	119	5.05e-06
745	630	55	630	119	5.05e-06
746	630	55	630	119	5.05e-06
747	630	55	630	130	2.34e-07
748	630	55	630	119	5.05e-06
749	630	55	630	119	5.05e-06
750	630	55	630	119	5.05e-06
751	630	55	630	119	5.05e-06
752	630	55	630	119	5.05e-06
753	630	55	630	119	5.05e-06
754	630	55	630	119	5.05e-06
755	630	55	630	119	5.05e-06
756	630	55	630	119	5.05e-06
757	630	55	630	119	5.05e-06
758	630	55	630	130	2.34e-07
759	630	55	630	119	5.05e-06
760	630	55	630	119	5.05e-06
761	630	55	630	119	5.05e-06
762	630	55	630	119	5.05e-06
763	630	55	630	119	5.05e-06
764	630	55	630	119	5.05e-06
765	630	55	630	119	5.05e-06
766	630	55	630	119	5.05e-06
767	630	55	630	119	5.05e-06
768	630	55	630	119	5.05e-06
769	630	55	630	130	2.34e-07
770	630	55	630	119	5.05e-06
771	630	55	630	119	5.05e-06
772	630	55	630	119	5.05e-06
773	630	55	630	119	5.05e-06
774	630	55	630	119	5.05e-06
775	630	55	630	119	5.05e-06
776	630	55	630	119	5.05e-06
777	630	55	630	119	5.05e-06
778	630	55	630	119	5.05e-06
779	630	55	630	119	5.05e-06
780	630	55	630	134	5.68e-08
781	630	55	630	130	2.34e-07
782	630	55	630	119	5.05e-06
783	630	55	630	119	5.05e-06
784	630	55	630	119	5.05e-06
785	630	55	630	119	5.05e-06
786	630	55	630	119	5.05e-06
787	630	55	630	119	5.05e-06
788	630	55	630	119	5.05e-06
789	630	55	630	119	5.05e-06
790	630	55	630	119	5.05e-06
791	630	55	630	119	5.05e-06
792	630	55	630	130	2.34e-07
793	630	55	630	119	5.05e-06
794	630	55	630	119	5.05e-06
795	630	55	630	119	5.05e-06
796	630	55	630	119	5.05e-06
797	630	55	630	119	5.05e-06
798	630	55	630	119	5.05e-06
799	630	55	630	119	5.05e-06
800	630	55	630	118	6.99e-06
801	630	55	630	118	6.99e-06
802	630	55	630	118	6.99e-06
803	630	55	630	130	2.34e-07
804	630	55	630	118	6.99e-06
805	630	55	630	118	6.99e-06
806	630	55	630	118	6.99e-06
807	630	55	630	118	6.99e-06
808	630	55	630	118	6.99e-06
809	630	55	630	118	6.99e-06
810	630	55	630	118	6.99e-06
811	630	55	630	118	6.99e-06
812	630	55	630	118	6.99e-06
813	630	55	630	118	6.99e-06
814	630	55	630	130	2.34e-07
815	630	55	630	118	6.99e-06
816	630	55	630	118	6.99e-06
817	630	55	630	118	6.99e-06
818	630	55	630	118	6.99e-06
819	630	55	630	118	6.99e-06
820	630	55	630	118	6.99e-06
821	630	55	630	118	6.99e-06
822	630	55	630	118	6.99e-06
823	630	55	630	118	6.99e-06
824	630	55	630	118	6.99e-06
825	630	55	630	129	3.35e-07
826	630	55	630	118	6.99e-06
827	630	55	630	118	6.99e-06
828	630	55	630	118	6.99e-06
829	630	55	630	118	6.99e-06
830	630	55	630	118	6.99e-06
831	630	55	630	118	6.99e-06
832	630	55	630	118	6.99e-06
833	630	55	630	118	6.99e-06
834	630	55	630	118	6.99e-06
835	630	55	630	118	6.99e-06
836	630	55	630	129	3.35e-07
837	630	55	630	118	6.99e-06
838	630	55	630	118	6.99e-06
839	630	55	630	118	6.99e-06
840	630	55	630	118	6.99e-06
841	630	55	630	118	6.99e-06
842	630	55	630	118	6.99e-06
843	630	55	630	118	6.99e-06
844	630	55	630	118	6.99e-06
845	630	55	630	118	6.99e-06
846	630	55	630	118	6.99e-06
847	630	55	630	129	3.35e-07
848	630	55	630	118	6.99e-06
849	630	55	630	118	6.99e-06
850	630	55	630	118	6.99e-06
851	630	55	630	118	6.99e-06
852	630	55	630	118	6.99e-06
853	630	55	630	118	6.99e-06
854	630	55	630	118	6.99e-06
855	630	55	630	118	6.99e-06
856	630	55	630	117	9.69e-06
857	630	55	630	117	9.69e-06
858	630	55	630	129	3.35e-07
859	630	55	630	117	9.69e-06
860	630	55	630	117	9.69e-06
861	630	55	630	117	9.69e-06
862	630	55	630	117	9.69e-06
863	630	55	630	117	9.69e-06
864	630	55	630	117	9.69e-06
865	630	55	630	117	9.69e-06
866	630	55	630	117	9.69e-06
867	630	55	630	117	9.69e-06
868	630	55	630	117	9.69e-06
869	630	55	630	129	3.35e-07
870	630	55	630	117	9.69e-06
871	630	55	630	117	9.69e-06
872	630	55	630	117	9.69e-06
873	630	55	630	117	9.69e-06
874	630	55	630	117	9.69e-06
875	630	55	630	117	9.69e-06
876	630	55	630	117	9.69e-06
877	630	55	630	117	9.69e-06
878	630	55	630	117	9.69e-06
879	630	55	630	117	9.69e-06
880	630	55	630	129	3.35e-07
881	630	55	630	117	9.69e-06
882	630	55	630	117	9.69e-06
883	630	55	630	117	9.69e-06
884	630	55	630	117	9.69e-06
885	630	55	630	117	9.69e-06
886	630	55	630	117	9.69e-06
887	630	55	630	117	9.69e-06
888	630	55	630	117	9.69e-06
889	630	55	630	117	9.69e-06
890	630	55	630	117	9.69e-06
891	630	55	630	133	8.06e-08
892	630	55	630	129	3.35e-07
893	630	55	630	117	9.69e-06
894	630	55	630	117	9.69e-06
895	630	55	630	116	1.34e-05
896	630	55	630	116	1.34e-05
897	630	55	630	116	1.34e-05
898	630	55	630	116	1.34e-05
899	630	55	630	116	1.34e-05
900	630	55	630	116	1.34e-05
901	630	55	630	116	1.34e-05
902	630	55	630	116	1.34e-05
903	630	55	630	129	3.35e-07
904	630	55	630	116	1.34e-05
905	630	55	630	116	1.34e-05
906	630	55	630	116	1.34e-05
907	630	55	630	116	1.34e-05
908	630	55	630	116	1.34e-05
909	630	55	630	116	1.34e-05
910	630	55	630	116	1.34e-05
911	630	55	630	116	1.34e-05
912	630	55	630	116	1.34e-05
913	630	55	630	116	1.34e-05
914	630	55	630	129	3.35e-07
915	630	55	630	116	1.34e-05
916	630	55	630	116	1.34e-05
917	630	55	630	116	1.34e-05
918	630	55	630	116	1.34e-05
919	630	55	630	116	1.34e-05
920	630	55	630	116	1.34e-05
921	630	55	630	116	1.34e-05
922	630	55	630	116	1.34e-05
923	630	55	630	116	1.34e-05
924	630	55	630	116	1.34e-05
925	630	55	630	129	3.35e-07
926	630	55	630	116	1.34e-05
927	630	55	630	116	1.34e-05
928	630	55	630	116	1.34e-05
929	630	55	630	116	1.34e-05
930	630	55	630	116	1.34e-05
931	630	55	630	116	1.34e-05
932	630	55	630	116	1.34e-05
933	630	55	630	116	1.34e-05
934	630	55	630	116	1.34e-05
935	630	55	630	116	1.34e-05
936	630	55	630	129	3.35e-07
937	630	55	630	115	1.35e-05
938	630	55	630	115	1.35e-05
939	630	55	630	115	1.35e-05
940	630	55	630	115	1.35e-05
941	630	55	630	115	1.35e-05
942	630	55	630	115	1.35e-05
943	630	55	630	115	1.35e-05
944	630	55	630	115	1.35e-05
945	630	55	630	115	1.35e-05
946	630	55	630	115	1.35e-05
947	630	55	630	129	3.35e-07
948	630	55	630	115	1.35e-05
949	630	55	630	115	1.35e-05
950	630	55	630	115	1.35e-05
951	630	55	630	115	1.35e-05
952	630	55	630	115	1.35e-05
953	630	55	630	115	1.35e-05
954	630	55	630	115	1.35e-05
955	630	55	630	115	1.35e-05
956	630	55	630	115	1.35e-05
957	630	55	630	115	1.35e-05
958	630	55	630	129	3.35e-07
959	630	55	630	115	1.35e-05
960	630	55	630	115	1.35e-05
961	630	55	630	115	1.35e-05
962	630	55	630	115	1.35e-05
963	630	55	630	115	1.35e-05
964	630	55	630	115	1.35e-05
965	630	55	630	115	1.35e-05
966	630	55	630	115	1.35e-05
967	630	55	630	115	1.35e-05
968	630	55	630	115	1.35e-05
969	630	55	630	129	3.35e-07
970	630	55	630	114	1.84e-05
971	630	55	630	114	1.84e-05
972	630	55	630	114	1.84e-05
973	630	55	630	114	1.84e-05
974	630	55	630	114	1.84e-05
975	630	55	630	114	1.84e-05
976	630	55	630	114	1.84e-05
977	630	55	630	114	1.84e-05
978	630	55	630	114	1.84e-05
979	630	55	630	113	2.51e-05
980	630	55	630	129	3.35e-07
981	630	55	630	113	2.51e-05
982	630	55	630	113	2.51e-05
983	630	55	630	113	2.51e-05
984	630	55	630	113	2.51e-05
985	630	55	630	113	2.51e-05
986	630	55	630	113	2.51e-05
987	630	55	630	113	2.51e-05
988	630	55	630	113	2.51e-05
989	630	55	630	112	3.42e-05
990	630	55	630	112	3.42e-05
991	630	55	630	129	3.35e-07
992	630	55	630	112	3.42e-05
993	630	55	630	112	3.42e-05
994	630	55	630	112	3.42e-05
995	630	55	630	112	3.42e-05
996	630	55	630	111	4.65e-05
997	630	55	630	111	4.65e-05
998	630	55	630	111	4.65e-05
999	630	55	630	111	4.65e-05
1000	630	55	630	109	8.59e-05
1001	630	55	630	108	8.65e-05
