# Supplementary material for: Candidate variants in TUB are associated with familial tremor
Source: PLoS Genet. 2020 Sep 21;16(9):e1009010. doi: 10.1371/journal.pgen.1009010 (PMC7529431; doi:10.1371/journal.pgen.1009010)
Supplement: S6 Table — (XLSX) [file pgen.1009010.s012.xlsx]

## Sheet: Striatum
chr	start	end	length	summit	tags	#-LOG10(pvalue)	fold_enrichment
chr1	7088574	7089263	690	281	31	85.36	6.52
chr1	9382125	9382588	464	191	17	56.66	5.92
chr1	9874176	9874640	465	242	16	50.6	7.89
chr1	12657394	12657902	509	256	23	88.9	9.87
chr1	24611512	24616184	4673	3511	2468	2402.03	3.85
chr1	24683877	24684482	606	292	25	79.59	12.64
chr1	26685977	26686752	776	226	46	78.64	7.05
chr1	26686800	26688540	1741	1217	140	334.41	7.86
chr1	31794140	31794606	467	146	18	62.41	6.58
chr1	35758908	35759388	481	149	19	66.77	5.92
chr1	36547017	36547586	570	300	20	57.28	7.43
chr1	37864825	37865591	767	377	30	69.83	5.52
chr1	43778264	43778880	617	320	24	55.73	6.33
chr1	44118634	44119240	607	275	19	51.73	6.58
chr1	52113374	52114125	752	417	32	92.86	6.12
chr1	55236875	55237335	461	246	17	53.45	5.57
chr1	72226036	72226780	745	336	33	93.47	8.41
chr1	72243901	72244758	858	485	36	80.91	5.13
chr1	72254835	72255475	641	272	24	57.41	5.17
chr1	72582911	72583523	613	296	19	50.91	7.87
chr1	74284567	74285058	492	351	18	58.92	6.56
chr1	78573608	78574151	544	273	19	57.81	8.44
chr1	80138557	80139071	515	337	23	84.45	8.2
chr1	84982429	84983033	605	251	22	61.01	6.5
chr1	85489816	85490863	1048	153	48	76.26	4.56
chr1	85550253	85550885	633	330	32	63.8	6.31
chr1	85617195	85617959	765	337	34	50.5	3.68
chr1	85624688	85625737	1050	784	37	54.2	4.1
chr1	88008749	88009222	474	303	18	61.47	5.92
chr1	88211622	88213024	1403	578	69	62.14	3.04
chr1	88277036	88278041	1006	624	56	59.22	4.73
chr1	95313941	95314434	494	202	18	50.76	5.18
chr1	100179898	100180644	747	340	77	400.17	30.27
chr1	102627965	102628430	466	329	27	126.5	17.11
chr1	106759672	106760149	478	295	19	55.69	5.52
chr1	118458858	118459534	677	286	24	57.53	8.21
chr1	125435600	125436164	565	276	21	67.67	7.87
chr1	133594500	133595343	844	239	44	128.2	6.62
chr1	150392850	150393406	557	308	20	52.94	5.09
chr1	151428308	151428860	553	298	18	50.61	5.79
chr1	156035841	156036335	495	348	18	51.69	6.45
chr1	164689175	164689781	607	250	21	61.86	8.44
chr1	171063763	171064862	1100	832	43	60.96	4.95
chr1	171713695	171714147	453	262	18	64.35	6.58
chr1	176813709	176814193	485	143	17	51.06	5
chr1	179546089	179546764	676	280	28	75.96	5.83
chr1	180725774	180726280	507	260	18	54.67	5.68
chr1	180850153	180851363	1211	358	43	87.19	4.7
chr1	181742949	181743999	1051	694	76	297.41	10.01
chr1	183299002	183299642	641	402	301	2071.69	25.45
chr1	184408099	184408622	524	284	18	55.24	8.55
chr1	188152638	188153144	507	141	18	57.26	6.58
chr1	190728221	190728734	514	330	17	50.69	7.24
chr1	193227762	193228166	405	123	23	99.93	11.93
chr1	195241460	195242048	589	250	123	859.86	37.84
chr10	3109500	3110467	968	549	126	143.61	5.84
chr10	3111192	3115544	4353	1614	458	83.21	4.16
chr10	3115980	3117262	1283	680	188	248.02	4.91
chr10	3249833	3250409	577	318	23	59.46	8.28
chr10	5823786	5824259	474	145	20	59.21	5.3
chr10	11492023	11492492	470	126	31	158.09	19.08
chr10	14314440	14315035	596	322	21	64.09	8.55
chr10	22142195	22143296	1102	410	341	1791.47	23.99
chr10	22287227	22288010	784	485	31	56.8	5.06
chr10	26034811	26035381	571	327	20	61.26	7.24
chr10	34281797	34282338	542	313	21	70.93	5.92
chr10	37342719	37343202	484	271	17	54.17	5.92
chr10	40258426	40258962	537	171	25	86.95	8.71
chr10	40302048	40302614	567	281	18	50.49	6.58
chr10	40883071	40883865	795	443	31	84.98	6.91
chr10	43562462	43562865	404	212	16	58.31	8.52
chr10	52528641	52529316	676	335	31	76.04	7.16
chr10	52529685	52530273	589	209	43	169.51	10.89
chr10	53596675	53597293	619	292	21	50.07	6.68
chr10	56228753	56229181	429	287	17	61.36	9.21
chr10	57437634	57438413	780	378	34	54.4	4.63
chr10	58220677	58222593	1917	1085	165	73.08	4.78
chr10	58230986	58234293	3308	2625	322	302.59	4.73
chr10	58238913	58239924	1012	567	70	216.92	12.15
chr10	58255116	58255594	479	333	17	54.78	9.21
chr10	72296919	72297378	460	357	16	51.2	9.87
chr10	80264409	80265029	621	388	26	58.48	7.61
chr10	81069794	81070327	534	226	18	52.12	5.73
chr10	81378568	81379011	444	296	18	57.23	5.76
chr10	81627509	81627990	482	183	19	59.58	6.5
chr10	81643532	81644232	701	360	27	61.67	5.78
chr10	83543637	83544275	639	251	23	70.58	7.24
chr10	84357892	84358592	701	331	23	52.52	7.36
chr10	85127925	85128456	532	342	20	58.84	6.5
chr10	91123709	91124277	569	274	19	53.12	7.57
chr10	92387990	92388444	455	333	17	57.82	7.24
chr10	97111805	97112231	427	288	16	55.36	6.58
chr10	97940231	97940782	552	350	19	57.72	8.55
chr10	100298834	100299534	701	364	41	163.61	11.42
chr10	100356816	100357446	631	299	28	72.59	10.01
chr10	111505265	111505718	454	188	19	62.34	5.81
chr10	128058700	128059182	483	334	17	54.29	5.92
chr10	128368733	128369264	532	305	20	52.16	4.81
chr11	3100993	3102185	1193	767	55	154.79	8.48
chr11	3126609	3129043	2435	614	225	274.03	6.87
chr11	3131814	3132678	865	378	94	121.17	4.42
chr11	3140421	3143119	2699	1904	267	152.98	3.75
chr11	3145858	3146997	1140	420	97	58.94	3.76
chr11	3153505	3154632	1128	421	86	106.95	6.55
chr11	3160829	3162294	1466	821	145	139.54	4.6
chr11	3171837	3173324	1488	771	121	126.12	6.08
chr11	5169998	5170548	551	276	19	53.37	7.36
chr11	5955437	5955994	558	364	22	54.05	5.44
chr11	12374753	12375460	708	380	51	245.19	24.83
chr11	17159043	17159470	428	172	17	54.6	5.86
chr11	29172713	29173167	455	307	16	51.8	6.58
chr11	29526191	29526643	453	142	16	52.05	5.92
chr11	29548038	29548496	459	147	19	57.75	6.02
chr11	31671586	31672353	768	226	30	53.78	3.77
chr11	54139755	54140928	1174	427	163	704.17	27.07
chr11	55165082	55165439	358	178	14	51.05	7.72
chr11	55468968	55469646	679	361	26	62.35	5.13
chr11	62602641	62603276	636	349	24	59.18	5.78
chr11	69758039	69758838	800	521	32	67.37	5.52
chr11	78328231	78328863	633	314	21	59.62	7.87
chr11	87108311	87108937	627	306	23	72.06	6.58
chr11	87422469	87423610	1142	481	182	567.87	15.57
chr11	87426493	87427474	982	330	115	261.12	11.77
chr11	87442559	87443926	1368	836	159	537.6	18.47
chr11	87448165	87449186	1022	615	108	417.22	18.03
chr11	87461871	87462842	972	543	91	383.05	18.98
chr11	87470782	87471820	1039	743	96	402.77	22.08
chr11	88968158	88969237	1080	770	49	94.92	5.22
chr11	89081560	89082066	507	249	20	69.47	8.55
chr11	93995201	93996105	905	247	37	100.33	5.57
chr11	95309590	95310469	880	658	33	73.6	5.13
chr11	96075542	96076374	833	488	32	70.67	5.74
chr11	98775094	98775820	727	245	28	51.36	4.7
chr11	101119482	101120342	861	703	34	78.42	5.52
chr11	101627040	101627871	832	464	39	96.57	8.16
chr11	101641302	101642412	1111	553	124	320.87	11.14
chr11	101645221	101646418	1198	633	119	267.7	8.84
chr11	101657796	101658858	1063	578	86	283.62	12.24
chr11	101732663	101733203	541	178	19	53.94	5.47
chr11	101739889	101740634	746	421	30	81.53	7.73
chr11	102555932	102556526	595	299	21	64.21	7.24
chr11	103966430	103966948	519	382	20	61.72	5.42
chr11	106065914	106066495	582	244	23	68.18	5.81
chr11	106084159	106084733	575	298	19	55.12	6.58
chr11	106216092	106216867	776	360	30	88.96	7.43
chr11	106779347	106779839	493	146	18	51.4	5.81
chr11	108424671	108425297	627	278	23	66.62	7.36
chr11	109011395	109012390	996	453	583	3100	26.65
chr11	111065723	111066438	716	413	28	64.7	4.94
chr11	118781358	118781873	516	265	19	55.78	6.56
chr12	3109808	3110431	624	183	335	2435.79	45.07
chr12	4219467	4221276	1810	659	87	167.91	6.31
chr12	4768886	4769507	622	272	22	61.64	6.75
chr12	13268900	13269392	493	147	20	71.44	8.55
chr12	23758440	23759153	714	432	28	60.6	6.11
chr12	29290849	29291508	660	297	31	102.68	8.43
chr12	30578327	30579246	920	550	63	230.26	14.29
chr12	37880422	37881050	629	293	21	60.3	7.24
chr12	44269016	44269574	559	295	19	56.92	5.92
chr12	46707781	46708413	633	302	23	71.32	7.24
chr12	51691874	51692482	609	382	21	58.31	6.81
chr12	53033233	53033797	565	328	20	61.98	7.24
chr12	54696399	54697302	904	468	90	370.54	22.57
chr12	54709906	54710919	1014	536	154	551.37	14.53
chr12	54713934	54714741	808	406	84	145.08	6.94
chr12	54718721	54719694	974	478	88	237.15	13.46
chr12	54729203	54730193	991	537	87	281.8	13.05
chr12	54737998	54739093	1096	510	152	513.87	17.44
chr12	67059008	67059781	774	392	37	141.25	17.76
chr12	69653813	69654440	628	380	116	693.63	33.11
chr12	70452789	70453264	476	157	17	55.15	5.92
chr12	71015418	71016289	872	311	36	119.33	7.24
chr12	76255235	76255761	527	190	21	72.75	7.21
chr12	78350639	78351436	798	381	211	1314.9	45.58
chr12	78861258	78861852	595	215	21	64.21	5.92
chr12	79172160	79172823	664	328	23	57.02	6.28
chr12	81278559	81279043	485	184	18	60.02	10.53
chr12	83631917	83632353	437	311	17	60.24	5.92
chr12	83922076	83922431	356	141	14	52.5	7.24
chr12	83987619	83988097	479	136	17	51.23	6.19
chr12	84285127	84285575	449	302	16	52.54	5.26
chr12	84970504	84971065	562	398	22	59.58	6.46
chr12	86241475	86241954	480	335	17	54.66	7.24
chr12	86946890	86947534	645	414	27	73.25	5.21
chr12	87388313	87388907	595	309	23	62.61	7.17
chr12	93576907	93577520	614	193	78	491.06	37.7
chr12	97061130	97062008	879	430	101	521.38	31.62
chr12	99645300	99645692	393	273	18	73.61	9.87
chr12	102190879	102191418	540	288	18	53.41	5.92
chr12	103425740	103426281	542	219	22	76.98	6.56
chr12	105436005	105436313	309	171	16	63.39	8.21
chr12	106009818	106010424	607	288	20	55.01	6.37
chr12	106513147	106513752	606	315	19	51.83	8.55
chr12	110591142	110592102	961	378	39	91.3	7.02
chr12	110601215	110601821	607	269	23	60.51	6.57
chr12	110737546	110738334	789	377	32	90.27	7.22
chr12	111504727	111505296	570	309	19	54.22	6.43
chr12	112297204	112297756	553	207	19	57.61	9.21
chr12	114671844	114672317	474	343	18	61.47	6.58
chr12	114694534	114695130	597	318	19	52.76	8.55
chr12	115067723	115068471	749	514	34	57.16	4.93
chr12	115293477	115294680	1204	791	54	89.97	5.58
chr12	115295536	115296242	707	496	37	89.5	6.34
chr12	115312086	115312578	493	343	17	53.1	6.58
chr12	115460577	115461231	655	301	21	57.5	9.87
chr12	115496033	115496525	493	346	18	59	6.58
chr12	115523251	115523886	636	217	26	54.01	5.19
chr12	115552398	115552920	523	201	18	53.37	6.37
chr12	115566777	115567401	625	330	22	65.46	7.79
chr12	115752192	115752702	511	230	18	56.78	7.89
chr13	3372491	3373892	1402	729	465	1999.43	17.05
chr13	9834094	9834714	621	325	74	392.15	29.34
chr13	12795615	12796255	641	149	26	57.05	4.99
chr13	13753367	13753954	588	237	23	66.07	6.28
chr13	13754842	13755474	633	304	22	54.71	6.79
chr13	13860607	13861088	482	308	75	518.02	29
chr13	21717421	21718021	601	354	22	52.09	6.21
chr13	21782930	21783450	521	291	19	53.49	6.39
chr13	21831930	21832482	553	271	30	96.77	8.1
chr13	23401568	23402469	902	301	32	64.96	5.56
chr13	23530728	23531479	752	360	28	54.56	6.9
chr13	23581231	23581988	758	333	46	154.76	12.13
chr13	23698029	23698874	846	433	45	152.31	12.28
chr13	23739513	23740032	520	342	20	51.09	5.13
chr13	23756718	23757327	610	242	22	50.55	6.16
chr13	32801790	32802332	543	349	19	53.71	5.47
chr13	41000425	41001037	613	299	21	60.49	6.43
chr13	43304085	43304561	477	143	17	52.02	6.25
chr13	44869346	44870250	905	363	204	1112.96	28.52
chr13	52051712	52052197	486	251	17	53.93	6.58
chr13	53885769	53886172	404	263	15	50.5	7
chr13	55571023	55571517	495	145	19	61.44	6.25
chr13	57949946	57950482	537	243	19	51.61	5.81
chr13	65112742	65113209	468	196	17	56.15	7.89
chr13	65240601	65241366	766	138	30	78.96	5.52
chr13	65420875	65421364	490	365	17	50.47	6.25
chr13	65588946	65589470	525	376	19	60.97	8.55
chr13	65630743	65632105	1363	551	60	85.13	4.53
chr13	65649469	65650207	739	362	32	57.18	6.47
chr13	65660618	65661649	1032	306	42	55.83	4.58
chr13	65934302	65934780	479	233	17	54.01	7.79
chr13	66062434	66063194	761	569	32	101	7.29
chr13	66431018	66432319	1302	972	72	84.98	4.35
chr13	66490540	66491120	581	267	25	76.49	7.79
chr13	66592894	66594164	1271	296	52	52.8	5.02
chr13	66693086	66693555	470	200	17	55.9	7.89
chr13	66932625	66933268	644	310	24	59.45	6.41
chr13	73603603	73604299	697	313	24	69.51	9.21
chr13	74009124	74009776	653	284	23	54	6.46
chr13	74528442	74531093	2652	2105	659	1534.54	9.75
chr13	77438867	77439097	231	115	45	482.99	24.43
chr13	81783419	81784105	687	343	23	62.56	8.28
chr13	90089428	90089894	467	323	16	50.37	5.26
chr13	91370857	91371559	703	437	29	84.92	5.71
chr13	99344315	99344959	645	270	27	82.12	6.33
chr13	102386702	102387341	640	332	21	59.1	9.21
chr13	107858365	107859517	1153	775	52	119.03	5.48
chr13	110368596	110368954	359	209	15	58.42	7.21
chr13	111490302	111490769	468	304	16	50.25	8.55
chr13	112577880	112578536	657	395	59	296.74	28.02
chr13	114838625	114839056	432	287	16	53.96	6.49
chr13	119488009	119490730	2722	929	146	64	3.43
chr13	119595627	119604190	8564	3421	1815	102.49	5.85
chr13	119612716	119617659	4944	2050	350	56.77	2.77
chr14	4530451	4531103	653	304	22	63.22	8.55
chr14	4806300	4806935	636	331	26	56.6	6.71
chr14	4968818	4969565	748	353	29	92.38	9.18
chr14	5124216	5124669	454	238	16	51.93	9.21
chr14	6636823	6637598	776	480	45	176.59	11.99
chr14	6888638	6889128	491	343	26	87.56	8.46
chr14	7870516	7871521	1006	612	49	136.01	6.87
chr14	8286486	8287056	571	242	73	453.99	33.11
chr14	12062580	12063084	505	357	18	57.51	7.89
chr14	16364020	16364597	578	299	20	56.36	6.19
chr14	19415448	19419750	4303	3432	5251	3100	3.78
chr14	21500353	21501085	733	458	32	78.71	6.15
chr14	27684468	27685001	534	262	24	88.03	10.09
chr14	27685504	27685892	389	133	16	51.49	7.5
chr14	33303186	33303720	535	262	20	62.17	6.87
chr14	41316855	41317480	626	278	26	65.27	5.89
chr14	41358360	41358755	396	146	16	50.23	5.57
chr14	42212089	42212640	552	208	23	50.92	6.97
chr14	42384529	42385474	946	318	33	91.92	8.55
chr14	42711142	42711791	650	355	28	84.13	7.79
chr14	43084072	43085286	1215	575	44	52.46	4.52
chr14	43252982	43253745	764	287	37	65.11	5.15
chr14	43592959	43593421	463	166	17	54.3	5.68
chr14	47629397	47629790	394	138	15	53.56	9.21
chr14	51153111	51153568	458	149	16	51.44	5.92
chr14	52103717	52104183	467	139	17	50.07	5.32
chr14	54876345	54876948	604	319	22	68.98	6.58
chr14	61360024	61360512	489	297	19	52.2	5.34
chr14	62457300	62457768	469	331	17	56.02	7.89
chr14	66868399	66869091	693	364	28	68.86	7.53
chr14	69161792	69162164	373	261	20	91.93	11.84
chr14	69732370	69732994	625	327	22	66.44	9.87
chr14	76778570	76779063	494	149	19	60.96	6.81
chr14	86198766	86199293	528	304	86	582.29	37.84
chr14	103677065	103677896	832	695	30	70.33	5.17
chr14	104715647	104716223	577	222	73	449.78	33.62
chr15	5116234	5116693	460	128	18	54.53	6.28
chr15	9015524	9016279	756	396	33	117.03	13.82
chr15	9219764	9220845	1082	907	41	102.84	7.12
chr15	10840423	10840913	491	331	19	65.39	6.58
chr15	12739649	12740325	677	351	24	58.78	7.23
chr15	27630893	27631602	710	403	26	66.69	5.66
chr15	33832445	33833754	1310	293	56	88.97	6.47
chr15	33837329	33838133	805	551	34	76.37	5.98
chr15	37007107	37007716	610	398	25	58.25	5.48
chr15	39796091	39796993	903	195	29	65.58	5.09
chr15	39943754	39944253	500	146	17	50.96	7.07
chr15	47539739	47540282	544	298	21	70.67	10.53
chr15	51877183	51877630	448	260	17	57.38	7.07
chr15	59054759	59055290	532	254	20	60.66	6.68
chr15	66485531	66486114	584	321	24	83.74	8.52
chr15	74672133	74672836	704	277	29	56.25	5.41
chr15	75085166	75087353	2188	1611	1425	3100	11.79
chr15	76103378	76104433	1056	549	45	96.17	4.99
chr15	81663816	81664359	544	194	20	64.57	7.24
chr15	81729715	81730321	607	275	22	61.42	5.97
chr15	83149418	83150161	744	444	31	82.46	7.88
chr15	83594818	83595409	592	325	20	58.83	5.92
chr15	85151270	85151780	511	367	17	51.03	5.26
chr15	86194826	86195432	607	361	30	105.89	8.56
chr15	87967931	87968213	283	141	16	82.73	10.39
chr15	91907103	91908154	1052	647	63	116.41	5.12
chr15	91909296	91909968	673	265	42	83.2	4.67
chr15	93468186	93468941	756	294	28	70.33	6.12
chr15	98533944	98534717	774	356	30	89.21	8.05
chr15	98567346	98567828	483	153	18	50.07	5.57
chr15	98985471	98986124	654	363	23	68.79	8.55
chr15	100551812	100552355	544	382	19	58.66	7.24
chr15	102518139	102519032	894	240	34	63.09	5.37
chr16	3114913	3115911	999	170	85	196.6	13.4
chr16	3115937	3116705	769	402	77	199.38	10.73
chr16	3122650	3123547	898	485	44	61.64	4.54
chr16	3232127	3233133	1007	243	34	50.74	4.42
chr16	3240918	3242363	1446	706	66	60.64	3.85
chr16	3246223	3247032	810	328	47	82.39	5.57
chr16	3267925	3268691	767	625	31	52.83	3.94
chr16	3303218	3303837	620	329	23	72.94	10.53
chr16	3349691	3350764	1074	673	95	209.93	11.83
chr16	3350837	3352163	1327	611	79	106.5	9.21
chr16	4964027	4964661	635	368	25	66.42	7.54
chr16	10411643	10412123	481	233	18	60.54	6.58
chr16	11143762	11144551	790	339	401	2489.77	30.27
chr16	11176117	11176716	600	261	24	71.54	5.23
chr16	13780297	13780851	555	271	19	57.37	5.92
chr16	15637682	15638121	440	144	16	52.93	5.84
chr16	17222215	17222633	419	163	146	1203.49	43.84
chr16	18958171	18958699	529	319	24	71.73	9.24
chr16	20651173	20651792	620	290	22	61.87	5.52
chr16	22857288	22857956	669	308	24	68.66	5.62
chr16	23107178	23107695	518	186	19	51.18	5.01
chr16	25059191	25059741	551	189	23	68.45	8.83
chr16	32246827	32247433	607	343	19	51.73	7.24
chr16	35981377	35981944	568	373	49	209.91	19.23
chr16	38088694	38089418	725	410	26	56.5	7.64
chr16	38562316	38563016	701	441	28	77.9	6.73
chr16	44746101	44746918	818	578	31	81.25	5.71
chr16	45352924	45353389	466	133	26	118.72	15.79
chr16	52031215	52031720	506	296	18	57.39	5.92
chr16	57390883	57391845	963	648	506	2938.35	29.01
chr16	63833444	63834052	609	346	22	68.12	8.52
chr16	86820528	86821388	861	381	43	153.38	14.92
chr16	90727181	90727628	448	298	19	71.58	7.24
chr16	93788922	93789596	675	366	36	129.39	16
chr17	3079600	3080864	1265	1100	74	53.74	3.94
chr17	3081441	3082666	1226	484	149	382.85	8.08
chr17	4625917	4626817	901	389	144	746.46	28.25
chr17	9030807	9031357	551	383	22	67.87	9.46
chr17	13305942	13306560	619	174	94	515.64	26.98
chr17	13549927	13553415	3489	2965	1206	1845.76	9.19
chr17	13589591	13591660	2070	1023	534	1429.36	9.77
chr17	13654565	13655363	799	184	153	927.33	18.78
chr17	15009732	15010464	733	344	26	56.86	7.24
chr17	15041451	15041987	537	141	19	59.5	6.58
chr17	17624874	17625374	501	292	18	54.82	6.25
chr17	24342528	24343190	663	388	44	209.51	24.99
chr17	24527854	24528465	612	187	26	61.29	5.48
chr17	24936642	24937307	666	299	23	51.47	6.36
chr17	26939369	26939916	548	339	19	58.19	8.55
chr17	27839688	27840407	720	386	26	63.15	7.03
chr17	29107138	29108445	1308	460	63	63.62	4.05
chr17	31570153	31570724	572	318	23	76.73	12.1
chr17	32023029	32023452	424	281	19	73.79	7.72
chr17	32320948	32321564	617	419	24	60.29	6.21
chr17	36231011	36231643	633	289	25	80.65	9.55
chr17	36837065	36837495	431	217	16	53	6.37
chr17	36951413	36951976	564	278	19	51.92	6.75
chr17	36958234	36958822	589	227	21	64.93	7.89
chr17	39842947	39849054	6108	4716	9393	3100	1.94
chr17	46327560	46328265	706	399	26	66.46	6.17
chr17	51178929	51179382	454	339	16	51.19	5.19
chr17	52984040	52984538	499	149	18	58.25	6.58
chr17	53689284	53689737	454	310	17	57.95	5.92
chr17	54760622	54761538	917	630	40	111.45	6.46
chr17	56325557	56326030	474	328	19	52.16	5.69
chr17	56626551	56627245	695	318	27	80.25	8.44
chr17	56997437	56997799	363	210	16	62.26	6.94
chr17	57060107	57060674	568	273	19	55.9	6.58
chr17	67741200	67741827	628	287	31	109.73	15.55
chr17	70963476	70963989	514	292	145	1035.79	41.9
chr17	74316039	74316689	651	340	22	58.37	6.13
chr17	78736217	78736812	596	231	22	59.57	5.71
chr17	79895746	79896435	690	306	26	78.34	6.94
chr17	86150760	86151309	550	330	23	80.66	8.36
chr17	86249958	86250594	637	262	23	60.7	6.91
chr18	3004480	3006408	1929	1381	588	1768.46	16.37
chr18	4195656	4197790	2135	1018	106	166.8	5.43
chr18	5989721	5990374	654	298	20	52.29	8.55
chr18	7608884	7609342	459	195	19	69.93	7.24
chr18	8141654	8142080	427	278	16	55.36	7.24
chr18	10182338	10182858	521	244	18	55.59	7.24
chr18	10609822	10610631	810	515	29	78.24	6.13
chr18	14103082	14103457	376	241	29	166.7	18.42
chr18	18831077	18831598	522	376	20	67.43	9.87
chr18	23986922	23987407	486	281	19	54.64	6.62
chr18	31759469	31760135	667	363	26	71.22	6.73
chr18	34759385	34759943	559	211	20	59.21	6.25
chr18	35771316	35771775	460	165	17	57.17	6.58
chr18	40307756	40308635	880	441	195	1117.92	41.42
chr18	42511019	42511745	727	409	27	78.67	8.12
chr18	42975570	42976348	779	402	70	297.9	22.63
chr18	48010367	48010793	427	105	20	81.83	12.5
chr18	61554992	61555494	503	355	18	55.16	6.31
chr18	67774531	67775143	613	181	22	55.97	6.02
chr18	68692015	68692343	329	154	122	1104.12	41.21
chr18	75005477	75006032	556	246	18	51.65	7.24
chr18	77714154	77714826	673	391	24	68.94	6.31
chr18	82161126	82161701	576	207	26	78.89	10.6
chr18	82169454	82171002	1549	1056	101	258.24	7.92
chr19	3912545	3913058	514	143	21	59.28	5.3
chr19	4961910	4962387	478	141	19	59.55	7.03
chr19	5388470	5389058	589	255	24	75.2	7.16
chr19	5510279	5510770	492	235	18	59.13	5.92
chr19	5803342	5804002	661	291	30	56.89	4.86
chr19	6084839	6085350	512	312	18	56.66	6.58
chr19	6118274	6118872	599	352	19	52.55	9.21
chr19	6363416	6363901	486	358	18	50.2	5.05
chr19	7494053	7494578	526	377	22	79.57	6.58
chr19	8819712	8820573	862	149	30	65.27	4.58
chr19	8966694	8967502	809	288	32	61.72	5.52
chr19	12795682	12796143	462	321	17	56.91	5.92
chr19	23135605	23136320	716	345	31	56.25	6.51
chr19	23140456	23141073	618	241	29	53.16	4.93
chr19	24961397	24961835	439	300	17	59.97	6.58
chr19	31082456	31083193	738	394	30	91.22	8.43
chr19	38223875	38224448	574	232	24	81.13	9.37
chr19	40508448	40508985	538	275	21	62.53	9.88
chr19	40513497	40514167	671	365	24	60.09	5.61
chr19	44247924	44248371	448	246	18	58.32	7.1
chr19	45649772	45650309	538	393	55	308.59	27.42
chr19	56847612	56848440	829	554	47	163.6	11.38
chr19	60790601	60791148	548	148	18	52.52	6.58
chr19	61199462	61200145	684	315	30	108.26	15.79
chr1_GL456210_random	318	1066	749	327	32	71.08	5.37
chr1_GL456210_random	31610	32383	774	523	40	90.48	6.55
chr1_GL456210_random	54731	55934	1204	444	56	59.2	4.53
chr1_GL456211_random	25099	25805	707	353	25	54.31	6.16
chr1_GL456211_random	43054	43669	616	311	28	86.07	7
chr1_GL456211_random	191480	192750	1271	284	55	91.17	5.01
chr1_GL456212_random	150234	151729	1496	811	67	56.9	4.34
chr1_GL456221_random	30004	30581	578	212	30	79.59	5.03
chr1_GL456221_random	109987	111135	1149	419	57	51.94	4.98
chr2	3050029	3050702	674	232	90	581.16	32.09
chr2	3283580	3284148	569	396	21	53.46	4.85
chr2	3964414	3964668	255	127	34	279.98	18.61
chr2	5379032	5379645	614	230	134	833.82	32.36
chr2	7734193	7734724	532	304	20	64.52	7.72
chr2	11062222	11062633	412	126	16	51.19	9.21
chr2	12776802	12777301	500	331	18	58.13	7.89
chr2	20899614	20900373	760	363	120	656.16	24.79
chr2	21037159	21037775	617	310	21	56.08	7.89
chr2	26841771	26842309	539	317	20	65.2	7.89
chr2	31974116	31974651	536	260	20	59.54	7.22
chr2	32395434	32395947	514	364	18	53.27	6.87
chr2	32966696	32967214	519	328	20	54.28	4.85
chr2	34825857	34826447	591	367	21	51.47	6.51
chr2	37422916	37423399	484	346	19	66.35	5.92
chr2	41896112	41896455	344	149	14	54.25	7.89
chr2	52697407	52698290	884	505	33	60.48	4.51
chr2	57629372	57629757	386	238	35	219.9	21.71
chr2	68775936	68776436	501	273	17	52.17	7.89
chr2	70661114	70661781	668	364	28	80.03	8.21
chr2	73312484	73313038	555	405	24	88.34	8.55
chr2	73867640	73868319	680	312	30	108.88	15.79
chr2	84678008	84678467	460	310	18	54.53	6.28
chr2	91243462	91243930	469	234	16	50.13	5.26
chr2	92093345	92094060	716	358	60	262.9	25.73
chr2	97466224	97466801	578	200	21	61.94	5.57
chr2	98662113	98663106	994	564	985	1752.47	5.77
chr2	98666073	98667650	1578	739	1789	3100	5.74
chr2	104590018	104590670	653	434	26	75.23	6.91
chr2	105257947	105258445	499	295	18	52.28	6.56
chr2	106002853	106003321	469	311	16	50.13	6.58
chr2	112603454	112603917	464	258	21	75.18	10.14
chr2	113848630	113849153	524	378	19	50.99	6.17
chr2	122147305	122147775	471	132	18	58.04	5.57
chr2	122681367	122682574	1208	670	77	252.04	10.36
chr2	130274040	130274692	653	320	24	50.54	7.2
chr2	135988325	135988992	668	329	22	59.91	11.57
chr2	144044672	144045240	569	346	19	53.12	6.94
chr2	144527354	144527818	465	248	17	56.53	6.58
chr2	153345152	153345748	597	288	21	54.75	6.91
chr2	155019942	155026221	6280	2708	359	98.2	3.12
chr2	163644580	163645228	649	306	25	70.84	6.39
chr2	165034553	165035240	688	351	25	76.35	7.89
chr2	168207161	168207691	531	315	18	54.22	6.56
chr2	177314281	177315266	986	357	38	73.51	5.52
chr2	181581609	181582322	714	330	22	51.93	8.58
chr2	181917374	181918189	816	366	142	590.24	12.46
chr2	181918252	181918986	735	386	61	109.71	11.29
chr2	181930073	181931138	1066	785	109	338.66	11.99
chr3	5860221	5860859	639	315	568	3100	26.43
chr3	8245032	8246732	1701	1301	119	313.91	18.72
chr3	14578505	14579027	523	298	19	61.22	7.24
chr3	14670238	14670635	398	143	16	54.32	6.02
chr3	19162876	19163462	587	392	24	83.59	8.55
chr3	25731878	25732451	574	359	20	58.71	6.37
chr3	33799859	33800565	707	309	28	75.59	6.07
chr3	35680425	35681077	653	175	124	813.92	31.8
chr3	51365068	51365544	477	332	17	55.03	6.58
chr3	54807580	54808201	622	232	25	70.8	6.12
chr3	55447929	55448472	544	354	20	55.04	5.14
chr3	58525694	58526222	529	212	18	53.85	6.49
chr3	60044890	60046081	1192	372	114	486.51	17.47
chr3	62159089	62159406	318	144	17	80.22	9.87
chr3	79153041	79153484	444	305	16	53.16	6.58
chr3	79286785	79287710	926	665	35	68.85	4.7
chr3	80014282	80015138	857	296	38	101.78	8.15
chr3	80466855	80467344	490	241	17	53.45	6.58
chr3	85465499	85466083	585	268	20	55.57	7.43
chr3	87885285	87886010	726	389	31	87.36	8.61
chr3	88178059	88178590	532	205	19	53.29	5.32
chr3	89429998	89430639	642	294	21	52	8.36
chr3	90433290	90433919	630	310	22	65.85	6.58
chr3	92363207	92363614	408	222	15	51.7	5.92
chr3	93699431	93700310	880	429	54	224.72	15.24
chr3	95855552	95856221	670	335	24	70.06	10.19
chr3	95893674	95894165	492	259	17	53.22	6.58
chr3	96044368	96045008	641	424	77	419.15	22.51
chr3	96239969	96240733	765	273	32	72.26	5.36
chr3	96262940	96263728	789	427	36	85.61	8.05
chr3	99141513	99142052	540	276	19	57.04	7.64
chr3	108017344	108018425	1082	772	37	81.68	5.97
chr3	108911641	108912208	568	353	22	71.15	7.64
chr3	115906734	115907506	773	329	32	95.43	11.14
chr3	122805179	122805764	586	423	31	115.43	9.06
chr3	129831274	129831750	477	135	17	53.12	6.37
chr3	135437988	135438452	465	142	16	50.6	8.55
chr3	137057054	137057620	567	308	19	56.01	7.24
chr3	142191504	142192166	663	243	40	185.49	19.74
chr3	145575929	145576413	485	164	19	58.61	7.62
chr3	149052562	149053184	623	281	23	72.56	8.55
chr3	157652574	157652925	352	145	15	53.08	7.89
chr4	3082544	3084547	2004	919	109	61.14	3.38
chr4	3164967	3165460	494	252	17	52.98	9.21
chr4	3225864	3227148	1285	422	54	52.06	3.9
chr4	5327359	5327756	398	226	16	59.37	7.24
chr4	9668859	9669655	797	551	30	78.89	6.68
chr4	10917329	10917978	650	314	22	52.88	6.79
chr4	20191620	20192083	464	306	37	212.56	23.03
chr4	21727357	21727856	500	246	17	52.28	6.58
chr4	28176599	28177273	675	362	23	66.36	13.82
chr4	43562333	43562939	607	302	21	57.89	7.97
chr4	56575708	56576003	296	148	14	61.04	9.21
chr4	59371876	59372343	468	320	16	50.25	7.24
chr4	61548979	61549315	337	190	14	54.13	7.07
chr4	63602010	63602672	663	284	26	85.61	14.47
chr4	64497727	64498143	417	140	15	50.55	5.92
chr4	70377832	70378544	713	342	22	53.96	11.98
chr4	76186616	76186973	358	213	14	52.22	7.89
chr4	86611863	86612304	442	286	17	59.56	7.24
chr4	101646919	101647651	733	514	28	73.09	6.12
chr4	108071259	108071746	488	206	20	72.17	7.24
chr4	109676200	109676799	600	301	19	52.45	7.89
chr4	112003947	112004422	476	289	17	55.15	7.24
chr4	114298069	114298516	448	309	16	52.66	5.92
chr4	116507249	116507833	585	211	21	65.17	6.56
chr4	116720489	116720941	453	141	18	64.35	6.58
chr4	118546914	118548928	2015	1058	514	1566.29	12.51
chr4	119294506	119295042	537	145	20	63.22	6.37
chr4	126677155	126678007	853	539	30	79.65	6.81
chr4	126753235	126753852	618	378	22	50.2	6.21
chr4	127015543	127015995	453	315	16	52.05	7.24
chr4	131356452	131356865	414	138	15	50.93	7.89
chr4	131896126	131896812	687	428	26	82.44	8.55
chr4	132269691	132270717	1027	484	77	221	11.89
chr4	137593766	137594356	591	365	22	70.37	7.21
chr4	138462941	138463575	635	320	22	57.56	7.69
chr4	145594727	145595241	515	277	20	59.24	5.76
chr4	145777555	145778768	1214	149	50	52.09	3.55
chr4	146173482	146174575	1094	575	73	88	4.5
chr4	146425328	146425829	502	139	19	53.13	5.01
chr4	146718224	146719571	1348	782	74	134.01	5.25
chr4	147056579	147057207	629	305	21	53.62	7.76
chr4	147095465	147096599	1135	597	48	113.1	6.42
chr4	147121985	147122832	848	434	50	72.7	5.97
chr4	147195054	147197000	1947	335	95	57.37	3.83
chr4	147335044	147338814	3771	2732	188	53.94	2.9
chr4	147403184	147405056	1873	580	112	76.1	3.67
chr4	147429601	147433513	3913	3117	218	52.12	3.02
chr4	147674809	147675439	631	365	21	59.84	7.87
chr4	149756812	149757449	638	339	24	62.67	8.28
chr4	149810312	149810795	484	142	19	66.35	7.24
chr4	152288991	152289401	411	133	17	55.44	7.42
chr4	153956806	153957262	457	329	20	58.52	5.56
chr4_GL456216_random	16093	17326	1234	294	54	170.84	9.9
chr4_GL456216_random	34629	34962	334	142	14	55.77	7.89
chr5	14921484	14922126	643	280	33	54.37	5.21
chr5	14933524	14934152	629	431	33	65.98	6.79
chr5	14948757	14950278	1522	1116	80	59.85	4.91
chr5	14959373	14960032	660	381	40	54.42	5.96
chr5	14970518	14970942	425	145	23	55.14	4.98
chr5	14972766	14973750	985	329	47	65.77	4.37
chr5	14982130	14983094	965	235	50	51.27	6.2
chr5	14988403	14989799	1397	757	85	106.26	6.28
chr5	14994168	14996284	2117	402	115	149.47	7.3
chr5	15004296	15006085	1790	544	108	71.44	5.11
chr5	15006170	15008826	2657	848	179	133.88	3.98
chr5	15026894	15028111	1218	860	59	61.61	4.61
chr5	15035560	15036640	1081	579	71	54.75	3.58
chr5	15036997	15038081	1085	398	70	54.69	4.57
chr5	15051114	15052358	1245	825	69	89	5.59
chr5	15053524	15054706	1183	860	71	89.69	5.84
chr5	15061197	15062332	1136	148	43	85.49	5.8
chr5	15462188	15465371	3184	1522	185	71.45	3.26
chr5	15471734	15473952	2219	1833	147	53.48	2.79
chr5	15498420	15499779	1360	653	61	50.34	4.79
chr5	15507478	15510451	2974	1741	187	89.64	4.87
chr5	15527444	15530058	2615	2257	143	68.1	4.01
chr5	15552211	15552970	760	280	48	74.6	4.77
chr5	15555093	15555935	843	319	43	59.05	6.02
chr5	15630076	15631185	1110	421	68	76.4	4.94
chr5	15631443	15632994	1552	238	77	55.48	3.95
chr5	15643055	15644797	1743	1414	100	94.83	4.78
chr5	15652978	15653655	678	512	49	100.97	6.04
chr5	15677771	15680313	2543	709	140	68.47	3.24
chr5	15680353	15682007	1655	413	113	105.81	5.36
chr5	15688808	15689909	1102	755	83	84.71	4.96
chr5	15689933	15691214	1282	670	87	62.11	3.93
chr5	15702801	15704440	1640	844	82	82.55	5.83
chr5	15711496	15712320	825	358	59	85.75	5.43
chr5	24423303	24423956	654	297	27	77.79	6.12
chr5	31697550	31698106	557	394	21	68.7	6.56
chr5	34761053	34761732	680	348	25	68.47	7.69
chr5	36695829	36696411	583	267	19	51.02	6.25
chr5	38022905	38023481	577	228	43	219.52	17.62
chr5	52833859	52834352	494	280	18	56.85	6.37
chr5	54234999	54235597	599	356	20	52.82	6.68
chr5	65391118	65391856	739	244	27	52.65	4.2
chr5	72914117	72914699	583	149	21	54.04	5.57
chr5	76304657	76305141	485	309	19	66.21	6.58
chr5	77406183	77406679	497	347	18	56.48	7
chr5	88554041	88554563	523	149	20	63.72	7.5
chr5	92435010	92435509	500	178	18	58.13	7.24
chr5	110562501	110563139	639	294	22	62.42	6.37
chr5	113119986	113120452	467	140	17	56.28	6.58
chr5	114443568	114444281	714	376	30	94.57	6.02
chr5	115300722	115301328	607	207	22	60.78	5.91
chr5	115489201	115490653	1453	347	70	149.76	7.5
chr5	115559149	115559566	418	124	17	50.13	4.77
chr5	121545613	121546165	553	154	22	63.13	6.12
chr5	122502625	122503254	630	459	27	84.26	6.91
chr5	123344145	123344512	368	223	15	51.04	5.86
chr5	124439479	124439987	509	149	20	64.3	6.13
chr5	124709805	124710625	821	599	38	140.28	7.89
chr5	125475655	125476181	527	309	21	54.37	5.06
chr5	128809961	128810482	522	255	23	64.72	6.47
chr5	129254353	129254881	529	362	21	72.47	7.21
chr5	129669817	129670522	706	301	26	73.92	6.13
chr5	134378831	134379319	489	138	17	52.8	9.74
chr5	135369681	135370160	480	143	18	60.68	7.24
chr5	135688598	135689185	588	268	22	56.95	6.51
chr5	137152178	137152627	450	146	24	106.74	10.53
chr5	137502084	137502590	507	154	19	52.51	5.57
chr5	137628474	137629056	583	330	22	62.41	6.39
chr5	140418564	140419219	656	400	23	59.82	5.86
chr5	143180519	143181201	683	300	27	89.1	7.24
chr5	144014813	144015221	409	180	15	51.57	5.92
chr5	144223267	144224072	806	240	30	73.67	5.81
chr5	145204200	145204710	511	368	20	52.2	6.67
chr5	146260781	146261656	876	391	402	2431.01	32.13
chr5	147611219	147611768	550	306	20	63.81	11.18
chr5	151368264	151368957	694	304	26	81.54	6.58
chr6	3183507	3184412	906	479	40	62.75	4.96
chr6	3200606	3201726	1121	881	333	1573.95	27.22
chr6	4923600	4924406	807	326	33	100.6	8.51
chr6	13607875	13608264	390	161	15	54.11	7.89
chr6	29473758	29474177	420	211	15	50.17	5.92
chr6	29609562	29610066	505	308	17	51.71	5.92
chr6	29747572	29749204	1633	867	203	669.51	13.34
chr6	44792895	44793346	452	168	33	180.14	14.47
chr6	47685698	47686544	847	316	54	68.29	5.16
chr6	47737089	47738429	1341	986	97	157.66	5.68
chr6	47743267	47745484	2218	902	195	55.51	3.28
chr6	47762676	47764568	1893	654	147	63.36	4.32
chr6	47771656	47773249	1594	1448	94	107.35	5.52
chr6	47777759	47778418	660	289	36	84.31	7.77
chr6	47813407	47813916	510	371	18	56.9	5.92
chr6	48121210	48121669	460	147	16	51.2	8.55
chr6	49236204	49236656	453	330	57	352	26.3
chr6	52012607	52013272	666	305	26	85.2	7.89
chr6	54992692	54993241	550	227	25	81.15	8.9
chr6	57535190	57535940	751	601	30	93.2	6.25
chr6	58610615	58611587	973	346	34	61.67	6.24
chr6	70843810	70844564	755	323	28	77.54	6.02
chr6	71830949	71832129	1181	296	46	126.67	5.43
chr6	86438153	86439020	868	472	38	103.08	5.74
chr6	86526953	86527688	736	424	27	65.35	6.51
chr6	87457346	87457883	538	263	19	58.52	6.49
chr6	92867765	92868228	464	146	17	53.62	5.62
chr6	96291487	96291991	505	162	17	51.71	6.58
chr6	100287650	100288121	472	145	17	55.45	5.9
chr6	100438826	100439263	438	274	16	53.92	5.92
chr6	103314281	103315042	762	384	37	135.28	21.04
chr6	103648754	103649432	679	434	285	2006.86	52.51
chr6	111672767	111673319	553	313	20	63.44	7.89
chr6	113045876	113046457	582	361	25	90.53	9.18
chr6	113306571	113307472	902	200	34	80.1	5.87
chr6	113326468	113327134	667	418	26	69.8	6.07
chr6	114510994	114511668	675	305	27	50.41	4.55
chr6	114516304	114516845	542	360	23	52.2	6.54
chr6	114537310	114537841	532	124	27	91.46	8.41
chr6	114553061	114553437	377	178	32	109.86	9.13
chr6	114560777	114561609	833	329	38	56.71	5.3
chr6	114565174	114565907	734	363	37	73.84	6.09
chr6	116021906	116022547	642	324	27	93.66	9.09
chr6	116193394	116193888	495	143	17	52.1	7.14
chr6	116517532	116518096	565	418	20	52.02	5.66
chr6	122810429	122811353	925	148	35	66.13	4.57
chr6	128206991	128207617	627	352	22	64.51	8.36
chr6	133105424	133105867	444	320	17	59.29	6.58
chr6	136804010	136804826	817	442	36	92.92	8.9
chr6	137002637	137003401	765	433	30	84.09	6.97
chr6	140692500	140693086	587	248	24	82.48	9.74
chr6	145168923	145169312	390	126	17	67.22	10.53
chr6	145932520	145933253	734	390	96	492.82	34.25
chr7	4136557	4137274	718	334	26	63.01	8.76
chr7	4739475	4740281	807	289	30	71.67	4.85
chr7	7277659	7278604	946	706	42	116.52	6.36
chr7	7298282	7298910	629	332	21	54.22	6.02
chr7	12010320	12011044	725	146	56	252.51	12.32
chr7	12897525	12897978	454	270	16	51.93	7.89
chr7	14771249	14771699	451	149	16	52.29	7.24
chr7	15434266	15434904	639	357	24	57.64	8.8
chr7	15451952	15453072	1121	359	39	65.83	6.33
chr7	19715437	19716249	813	236	38	103.62	5.4
chr7	25267848	25268316	469	133	17	55.82	5.9
chr7	27689077	27689674	598	267	23	70.27	9.2
chr7	28766320	28766843	524	224	20	59.26	6.45
chr7	34233827	34234367	541	391	22	52.19	5.6
chr7	38178660	38180569	1910	1173	140	98.48	3.22
chr7	38199589	38201443	1855	1016	98	86.05	4.3
chr7	38387848	38388282	435	190	25	117.56	12.5
chr7	38415343	38415778	436	135	18	66.81	6.58
chr7	38416350	38416749	400	250	21	89.29	8.05
chr7	38422273	38422672	400	148	16	59.08	8.55
chr7	38684863	38685342	480	301	20	56.28	7.7
chr7	38685923	38686911	989	655	42	102.22	8.46
chr7	39197426	39198251	826	402	36	85.91	9.39
chr7	39204349	39206505	2157	254	82	63.11	4.23
chr7	39517713	39518203	491	319	17	53.14	6.56
chr7	41632705	41633707	1003	328	39	94.68	5.38
chr7	44405294	44405875	582	327	20	54.69	6.68
chr7	44748271	44748840	570	222	20	59.83	7.72
chr7	44997471	44997910	440	255	16	53.67	6.58
chr7	51972520	51973026	507	163	18	50.26	5.27
chr7	56049758	56050367	610	361	26	93.16	11.18
chr7	59227933	59228405	473	326	18	61.6	7.89
chr7	59735781	59737683	1903	345	100	76.13	5.01
chr7	59753981	59754811	831	293	39	63.49	4.75
chr7	59766966	59767867	902	594	94	66.81	5.24
chr7	59767915	59770479	2565	2022	295	217.8	7.6
chr7	59778655	59779182	528	327	27	53.74	5.74
chr7	59805770	59806264	495	319	17	52.86	7.89
chr7	59862186	59863254	1069	534	71	71.14	4.34
chr7	64468064	64468766	703	390	32	85.17	9.67
chr7	64475389	64476219	831	445	49	93.9	7.05
chr7	73558409	73559132	724	505	28	89.77	6.58
chr7	82865946	82866589	644	292	24	54.78	6.52
chr7	94099394	94099891	498	320	17	52.51	6.58
chr7	96474599	96475025	427	149	16	50.41	6.02
chr7	97400099	97400528	430	200	16	54.77	5.9
chr7	98656402	98657187	786	354	39	121.58	7.82
chr7	98702893	98703327	435	258	16	51.96	5.68
chr7	99141023	99141594	572	376	21	60.74	5.42
chr7	100371990	100372485	496	320	18	58.62	5.92
chr7	101310290	101310969	680	291	27	75.07	6.17
chr7	101905478	101906386	909	280	30	55.78	4.83
chr7	104772667	104773183	517	238	20	54.53	5.92
chr7	105399994	105400744	751	353	32	94.8	9.06
chr7	111082946	111083457	512	363	19	52.43	5.61
chr7	120982546	120983010	465	130	16	50.6	5.26
chr7	121734475	121734999	525	318	20	64.11	6.94
chr7	126503257	126503857	601	339	23	52.76	5.84
chr7	126695437	126696182	746	362	33	96.84	7.6
chr7	126975845	126976429	585	244	21	54.38	5.05
chr7	127017003	127017693	691	302	27	56.73	4.87
chr7	128461279	128462250	972	606	42	135.83	6.87
chr7	130834457	130834911	455	134	23	93.96	11.25
chr8	3754346	3754915	570	149	42	217.11	18.42
chr8	4677248	4678040	793	532	32	89.05	7.36
chr8	14306485	14307607	1123	753	88	298.8	14.55
chr8	15519519	15520352	834	453	148	820.59	32.02
chr8	19751599	19752342	744	369	36	67.91	6.8
chr8	19753447	19754254	808	358	42	72.35	5.12
chr8	19765780	19766493	714	402	35	59.94	5.96
chr8	19771977	19773477	1501	870	71	72.7	3.91
chr8	19783648	19785335	1688	919	192	400.23	7.44
chr8	19800574	19801390	817	463	34	55.74	5.68
chr8	19801644	19802831	1188	382	65	165.66	8.33
chr8	19907689	19911031	3343	1498	241	66.44	3.74
chr8	19932349	19934214	1866	839	122	99.58	4.93
chr8	19934244	19934765	522	208	50	97.57	5.74
chr8	19961409	19962236	828	310	45	67.66	5.4
chr8	20017008	20019386	2379	1493	132	52.82	3.9
chr8	20023725	20026009	2285	299	131	66.11	4.16
chr8	20057560	20058229	670	273	48	50	3.6
chr8	20081090	20082292	1203	882	58	51.47	3.55
chr8	20114745	20117956	3212	487	229	61.71	3.39
chr8	20121000	20123451	2452	1298	228	134.32	4.5
chr8	20130142	20131563	1422	1083	88	52.99	4.06
chr8	20140231	20143141	2911	360	196	87.16	4.51
chr8	20153799	20154710	912	517	55	70.84	5.52
chr8	20257663	20260331	2669	2213	137	55.58	3.88
chr8	20297351	20299276	1926	538	123	63.25	3.69
chr8	20302315	20304023	1709	691	112	67.77	4.91
chr8	20312703	20313618	916	710	51	71.63	4.6
chr8	20327408	20330088	2681	1446	274	81.36	4.74
chr8	20394394	20396122	1729	656	120	63.73	2.93
chr8	20409559	20412208	2650	962	214	183.94	5.48
chr8	20415896	20417100	1205	559	77	59.77	3.34
chr8	20422525	20425364	2840	2354	196	87.79	6.32
chr8	20440503	20441809	1307	1014	64	82.7	4.59
chr8	20441827	20442561	735	222	35	53.92	3.84
chr8	20494760	20496379	1620	951	102	135.62	7.17
chr8	20515639	20519356	3718	1160	354	75.9	3.29
chr8	20537365	20541606	4242	961	289	60.97	3.65
chr8	20658018	20659891	1874	789	93	92.14	4.27
chr8	20693825	20695412	1588	1177	78	69.23	3.31
chr8	20711449	20712065	617	221	30	79.6	7.16
chr8	20812202	20814731	2530	2133	168	79.69	3.32
chr8	20996132	20996912	781	356	35	56.27	4.18
chr8	24386359	24386828	470	266	16	50.02	5.26
chr8	25969561	25969953	393	163	18	69.58	8.66
chr8	46163324	46163888	565	227	19	50.67	7.22
chr8	55120045	55122807	2763	1450	187	140.01	4.87
chr8	55363895	55364852	958	319	68	157.96	7.49
chr8	55371614	55374801	3188	2455	177	221.12	6.02
chr8	55487552	55488125	574	140	21	61.78	6.13
chr8	55496140	55496552	413	263	22	73.32	7.15
chr8	55498349	55499179	831	289	50	131.62	7.99
chr8	55501695	55502317	623	216	31	59.81	6.93
chr8	55514162	55515163	1002	374	63	80.09	4.73
chr8	55518997	55519681	685	323	39	70.36	8.05
chr8	69395446	69395928	483	282	17	54.29	5.92
chr8	69472595	69472969	375	135	15	51.95	7.9
chr8	69474372	69475054	683	296	27	80.14	10.14
chr8	69749490	69750055	566	277	23	70.34	5.81
chr8	70212052	70212776	725	423	29	58.13	4.82
chr8	70539087	70539719	633	319	22	56.53	6.39
chr8	70698278	70699325	1048	732	41	82.62	5.64
chr8	73611552	73612002	451	318	16	52.29	7.24
chr8	77610291	77610954	664	329	22	59.65	6.37
chr8	79294700	79295241	542	392	22	59.88	5.74
chr8	83756540	83757308	769	343	100	535.2	36.88
chr8	84846718	84847357	640	333	25	60.78	6.57
chr8	85026538	85027174	637	337	30	90	7.19
chr8	94385791	94386530	740	419	27	81.73	8.55
chr8	113634705	113635552	848	632	31	52.24	4.33
chr8	114439475	114440006	532	292	20	57.08	5.76
chr8	116504562	116505172	611	385	20	52.14	7.36
chr8	119531991	119532490	500	350	19	54.45	5.66
chr8	119777957	119778583	627	339	21	52.64	7.03
chr8	123442876	123443413	538	167	20	59.9	5.47
chr8	126666265	126666981	717	303	30	58.05	5.76
chr9	3258536	3259068	533	336	31	143.27	16.45
chr9	4309217	4309875	659	358	28	98.9	9.87
chr9	5550530	5551058	529	196	20	66.5	7.89
chr9	7897591	7898142	552	287	19	57.72	5.92
chr9	13534355	13534815	461	315	16	51.08	6.58
chr9	18291807	18292309	503	329	18	57.75	5.92
chr9	20581142	20581777	636	285	23	70.95	7.89
chr9	21002396	21002988	593	278	21	60.15	6.81
chr9	21264674	21265551	878	272	28	80.4	4.86
chr9	24541691	24542291	601	373	85	549.3	36.95
chr9	27213066	27213571	506	131	20	69.61	11.84
chr9	35175911	35176413	503	139	18	56.34	5.79
chr9	35305167	35305645	479	240	577	3100	30.24
chr9	38640493	38641022	530	298	18	54.54	7.24
chr9	42264071	42264600	530	275	18	54.54	7.24
chr9	44234035	44234573	539	252	21	64.28	6.56
chr9	46750998	46751479	482	313	19	60.76	6.02
chr9	51335261	51335794	534	334	18	50.98	6.25
chr9	56223406	56224255	850	455	138	712.17	27.59
chr9	57520875	57521473	599	390	23	57.92	5.74
chr9	59486578	59487034	457	148	16	51.56	6.58
chr9	59656222	59656892	671	307	23	52.08	7
chr9	63602308	63602803	496	139	18	58.62	6.58
chr9	64960361	64960998	638	392	26	73.57	6.62
chr9	66511479	66512157	679	361	26	52.59	4.99
chr9	77750419	77751061	643	296	24	70.33	7.97
chr9	85749011	85749446	436	290	16	53.99	6.56
chr9	88438614	88439311	698	397	26	80.74	6.56
chr9	95511767	95512782	1016	298	39	86.85	5.4
chr9	101097438	101098111	674	297	29	82.56	12.82
chr9	108305689	108306293	605	268	23	59.74	5.81
chr9	110280980	110281628	649	317	29	87.5	14.97
chr9	110656140	110656996	857	356	34	74.3	4.32
chr9	113263460	113264066	607	342	19	51.73	7.89
chr9	115350780	115351082	303	153	19	99.57	11.84
chr9	119322599	119323080	482	293	17	50.88	5.57
chr9	120128208	120128772	565	222	19	50.67	6.62
chr9	123461659	123462476	818	331	366	2234.9	32.67
chr9	123924254	123925463	1210	300	55	148.02	15
chr9	124256045	124258059	2015	723	615	2020.29	12.14
chr9	124423258	124423775	518	383	17	50.25	6.58
chrUn_GL456359	19150	20203	1054	415	52	137.09	6.53
chrUn_GL456367	9334	9651	318	185	15	65.37	9.21
chrUn_GL456370	1	230	230	115	92	1348.07	50.77
chrUn_GL456370	3821	4100	280	140	21	100.04	10.23
chrUn_GL456370	18708	19323	616	281	29	112.47	11.84
chrUn_GL456372	121	626	506	124	22	82.61	7.24
chrUn_GL456372	9213	9807	595	228	20	58.49	8.55
chrUn_GL456389	10286	10835	550	377	204	1645.32	29.72
chrUn_GL456396	11877	12293	417	121	53	341.83	28
chrUn_JH584304	19	4316	4298	3906	1012	76.86	2.38
chrX	17853631	17854119	489	349	18	59.51	7.24
chrX	39665737	39666140	404	192	16	58.51	9.21
chrX	76598537	76599313	777	456	192	1275.89	43.85
chrX	94894530	94894882	353	175	14	50.79	6.94
chrX	112370660	112371395	736	352	44	200.81	18.42
chrX	123201179	123201684	506	357	20	54.37	7.36
chrX	123206237	123207242	1006	348	51	94.62	5.26
chrX	123241118	123241828	711	346	29	81.41	11.23
chrX	123281498	123282072	575	357	28	112.55	11.18
chrX	123699230	123699742	513	367	24	95.14	13.16
chrX	123890610	123891693	1084	750	47	92.18	6.75
chrX	123902231	123903883	1653	351	72	57.06	3.22
chrX	124342301	124343203	903	744	37	112.44	8.58
chrX	124346938	124347469	532	378	20	56.5	5.14
chrX	124640598	124641199	602	298	21	63.14	7.87
chrX	124647027	124647609	583	260	21	60.05	7.29
chrX	124848210	124849126	917	345	47	123.8	7.56
chrX	125590762	125591509	748	432	33	74.11	7.46
chrX	125995923	125996650	728	239	32	108.94	8.12
chrX	126025443	126026285	843	496	44	53.16	4.99
chrX	126026513	126027693	1181	823	68	84.46	7.02
chrX	126042773	126043516	744	320	41	121.38	9.01
chrX	126056541	126057206	666	309	37	130.5	11.47
chrX	126063911	126064538	628	306	21	52.53	7.62
chrX	126073546	126074116	571	281	24	53.25	6.1
chrX	135053610	135054395	786	397	34	84.13	6.28
chrX	143482947	143483167	221	110	46	581.76	30.26
chrX	169994168	169995150	983	461	80	124.34	6.48
chrX	170004235	170006478	2244	1126	174	190.83	7.66
chrX	170018348	170020879	2532	1803	132	95.62	3.65
chrX	170673202	170673721	520	146	35	178.99	17.11
chrX	170735487	170736510	1024	596	47	64.55	4.18
chrX	170758042	170758569	528	331	187	1539.8	43.43
chrX	170843217	170844397	1181	324	54	54.32	3.93
chrX	170861938	170862692	755	409	28	56.54	4.73
chrY	259022	259591	570	262	31	135.5	11.18
chrY	4036484	4036798	315	202	37	270.15	23.68
chrY	4073370	4073952	583	239	24	84.16	8.55
chrY	4641448	4641761	314	166	16	73.45	9.87
chrY	4695879	4696243	365	162	15	57.7	8.55
chrY	4725351	4725782	432	132	17	60.94	7.89
chrY	4789508	4789898	391	242	17	67.06	9.87
chrY	4820571	4820948	378	148	21	98.58	13.16
chrY	4831267	4831785	519	260	21	70.33	7.5
chrY	4846261	4847444	1184	577	61	90.98	5.21
chrY	4849976	4850835	860	329	43	73.85	5.32
chrY	4985641	4986123	483	219	25	86.77	7.3
chrY	4993474	4993910	437	183	17	58.28	8.91
chrY	5004635	5005102	468	347	17	56.15	6.58
chrY	5027179	5027887	709	321	25	50.71	5.4
chrY	5053482	5054579	1098	867	54	99.71	6.88
chrY	5074543	5075008	466	149	24	98.2	9.9
chrY	5244863	5245367	505	355	22	52.24	5.66
chrY	5265707	5266240	534	167	29	127.64	11.18
chrY	5275850	5276868	1019	871	56	135.83	8.28
chrY	5277389	5277938	550	229	29	80.06	10.19
chrY	5522972	5523428	457	149	19	70.23	7.89
chrY	5578629	5579144	516	213	20	68.23	6.58
chrY	5623261	5623713	453	285	17	56.72	7.07
chrY	5635431	5635918	488	339	23	71.66	6.11
chrY	5646096	5646750	655	301	25	79.39	9.74
chrY	5655678	5656384	707	341	37	79.14	8.32
chrY	5685414	5686187	774	425	31	69.69	7.58
chrY	5686337	5686649	313	171	17	64.06	8.03
chrY	5687331	5687751	421	271	23	84.73	10.35
chrY	5696249	5697496	1248	295	69	193.17	10.29
chrY	5702935	5703459	525	291	23	86.33	7.89
chrY	5703732	5704094	363	213	15	57.28	7.14
chrY	5708707	5709260	554	263	21	69.34	8.55
chrY	5721994	5723030	1037	634	79	292.51	9.83
chrY	5732908	5733594	687	385	37	119.66	10.87
chrY	5748437	5748901	465	335	22	80.16	11.14
chrY	5749324	5749663	340	191	15	52.05	7.17
chrY	5754577	5755390	814	402	71	205.9	13.77
chrY	5758930	5759517	588	324	34	55.04	5.41
chrY	5761174	5761857	684	450	46	139.05	8.37
chrY	5807117	5807576	460	275	21	69.48	9.3
chrY	5817250	5817854	605	365	37	167.58	14.37
chrY	5831520	5831982	463	280	16	50.84	7.24
chrY	5844136	5845069	934	289	53	191.5	9.77
chrY	5876569	5877604	1036	263	61	130.77	6.76
chrY	5878713	5879998	1286	1144	60	69.85	4.45
chrY	5919496	5920043	548	247	29	93.73	9.25
chrY	5934640	5935135	496	146	22	64.62	9.17
chrY	5936812	5937760	949	578	40	102.89	8.86
chrY	5942069	5942590	522	240	20	56.07	6.12
chrY	5965541	5966083	543	132	19	53.71	6.08
chrY	5972596	5973217	622	329	20	52.8	9.46
chrY	5988178	5988703	526	205	20	66.89	8.55
chrY	6004891	6005430	540	192	33	144.4	14.19
chrY	6013123	6014820	1698	260	157	401.76	10.35
chrY	6020874	6021539	666	293	66	224.99	8.95
chrY	6024321	6025074	754	376	37	51.63	6.21
chrY	6027047	6027405	359	168	20	69.05	7.87
chrY	6040094	6040549	456	251	22	57.54	8.07
chrY	6046578	6047311	734	340	45	61.95	5.04
chrY	6054129	6055280	1152	804	53	74.27	7.54
chrY	6065240	6065923	684	336	28	68.03	6.38
chrY	6067838	6068278	441	141	25	86.21	7.1
chrY	6080264	6080834	571	253	23	56.43	5.84
chrY	6082603	6083327	725	362	33	73.33	9.7
chrY	6088467	6088855	389	148	18	52.86	6.58
chrY	6095073	6095887	815	446	41	71.11	6.62
chrY	6112909	6113879	971	510	46	99.13	6.17
chrY	6118448	6119033	586	357	29	56.26	5.55
chrY	6119112	6119913	802	462	46	109.55	6.59
chrY	6132315	6132793	479	350	23	71.33	6.47
chrY	6157324	6157707	384	142	15	54.94	7.24
chrY	6162623	6163092	470	179	26	108.44	10.14
chrY	6237212	6237987	776	488	33	113.63	7.87
chrY	6238824	6239401	578	314	19	54.79	7.24
chrY	6246376	6246868	493	357	17	53.1	7.89
chrY	6249132	6249715	584	312	29	118.08	13.82
chrY	6261159	6261674	516	132	25	79.71	6.67
chrY	6284938	6285771	834	433	39	110.84	7.64
chrY	6295418	6295946	529	204	25	99.4	7.89
chrY	6439011	6439668	658	382	34	140.65	9.87
chrY	6459486	6460108	623	286	24	60.15	6.78
chrY	6529951	6531940	1990	1341	164	146.7	4.11
chrY	6538371	6539488	1118	919	51	55.67	6.1
chrY	6546199	6546904	706	322	38	78.67	7.93
chrY	6562901	6563586	686	376	29	52.47	4.5
chrY	6583151	6583706	556	246	21	62.73	8.43
chrY	6589223	6589967	745	399	40	67.85	8.24
chrY	6632291	6632866	576	441	27	100.34	8.12
chrY	6672011	6673001	991	596	62	52.24	3.08
chrY	6704414	6706222	1809	1661	106	103.99	4.76
chrY	6731925	6734526	2602	331	171	170.11	4.36
chrY	6740638	6743024	2387	1966	140	86.38	4.62
chrY	6751766	6752613	848	558	54	58.8	4.18
chrY	6773567	6774231	665	391	29	84.63	7.54
chrY	6785983	6787944	1962	308	108	52.56	3.57
chrY	6794112	6795254	1143	905	68	55.89	4.04
chrY	6825657	6826637	981	730	56	73.13	3.84
chrY	6826936	6827489	554	346	36	90.98	9.23
chrY	6854791	6855406	616	270	24	52.68	5.6
chrY	6878320	6879285	966	283	44	125.06	7.95
chrY	6905506	6906349	844	415	55	109.72	5.47
chrY	6910520	6911609	1090	606	56	54.14	3.69
chrY	6988729	6989782	1054	760	47	77.74	6.25
chrY	6996907	6997645	739	500	51	147.44	8.64
chrY	7025715	7032246	6532	2192	601	54.26	3.3
chrY	7036490	7037283	794	471	52	150.64	9.9
chrY	7043311	7044652	1342	505	76	175.11	9.93
chrY	8375922	8376341	420	195	19	76.04	8.55
chrY	8382030	8382625	596	262	32	126.4	10.74
chrY	8396808	8397380	573	270	22	72.96	7.89
chrY	8475339	8475804	466	262	16	50.49	6.58
chrY	8492460	8492989	530	185	28	120.92	11.18
chrY	8518831	8519305	475	340	17	55.27	9.21
chrY	8535403	8536196	794	425	34	93.89	8.55
chrY	8538435	8538903	469	145	19	60.21	8.71
chrY	8548506	8548814	309	146	22	123.69	13.82
chrY	8557382	8558071	690	145	31	114	6.58
chrY	8603906	8604430	525	209	22	79.72	9.21
chrY	8647498	8648068	571	307	24	85.92	11.84
chrY	8787469	8787929	461	313	17	57.04	9.87
chrY	8796614	8797424	811	457	42	134.76	12.42
chrY	8800836	8801592	757	326	31	71.87	7.2
chrY	8803626	8804119	494	347	17	52.98	9.21
chrY	8821132	8821770	639	267	34	144.3	15.79
chrY	8831601	8831978	378	205	20	90.92	8.55
chrY	8833024	8833550	527	326	29	89.91	8.56
chrY	8836950	8837780	831	578	37	112.82	10.19
chrY	8957342	8958026	685	509	30	108.1	8.55
chrY	8963243	8963958	716	461	31	105.39	8.83
chrY	8974849	8975522	674	285	26	84.13	11.84
chrY	8986714	8987155	442	325	18	65.92	6.58
chrY	9017120	9017493	374	206	16	56.37	8.55
chrY	9080278	9080878	601	371	26	94.53	8.55
chrY	9085367	9086048	682	293	26	83.08	9.87
chrY	9144193	9144787	595	354	37	177.07	19.08
chrY	9157389	9157919	531	260	19	55.7	7.36
chrY	9158242	9158742	501	198	18	53.13	6.08
chrY	9164016	9164401	386	243	19	80.34	10.93
chrY	9165544	9166006	463	327	17	54.86	8.91
chrY	9174243	9174903	661	341	23	67.71	10.49
chrY	9189729	9190068	340	145	17	75.89	10.53
chrY	9205141	9205803	663	291	28	92.36	9.28
chrY	9207475	9208011	537	249	25	98.04	9.21
chrY	9250917	9251333	417	147	16	50.55	5.92
chrY	9287522	9288011	490	147	17	53.45	10.53
chrY	9290030	9290450	421	148	23	105.02	13.82
chrY	9350000	9350453	454	319	17	57.95	5.92
chrY	9431400	9431869	470	120	17	55.9	8.55
chrY	9490506	9491077	572	191	20	59.59	9
chrY	9495940	9496649	710	308	35	100.97	12.57
chrY	9500313	9500908	596	237	27	90.2	11.62
chrY	9530758	9531337	580	387	20	60.2	9.21
chrY	9544222	9544494	273	136	15	75.83	9.87
chrY	9554870	9555494	625	399	44	228.03	20.4
chrY	9600005	9600456	452	142	18	64.49	7.89
chrY	9806898	9807301	404	209	15	52.22	6.58
chrY	10000366	10000819	454	244	35	140.3	11.54
chrY	10001046	10001617	572	289	25	57.96	5.66
chrY	10015009	10015503	495	352	20	59.6	5.57
chrY	10019283	10020017	735	455	34	89.82	7.15
chrY	10059337	10060035	699	371	23	51.53	7.23
chrY	10082328	10082818	491	341	18	59.26	10.53
chrY	10108904	10109408	505	328	20	69.74	7.89
chrY	10318157	10318562	406	196	21	52.07	5.64
chrY	10321143	10321875	733	545	39	69.03	5.36
chrY	10348522	10349504	983	623	41	135.25	9.87
chrY	10355715	10356350	636	423	43	109.37	9.09
chrY	10361954	10363850	1897	1183	107	112	6.31
chrY	10382359	10383041	683	362	21	54.43	8.52
chrY	10397650	10398431	782	479	40	106.37	7.95
chrY	10413087	10413873	787	404	33	82.68	6.02
chrY	10422261	10423141	881	149	43	63.7	5.62
chrY	10434409	10434772	364	136	21	101.6	11.18
chrY	10447167	10447577	411	228	17	63.97	9.87
chrY	10469463	10469922	460	190	20	76.4	10.53
chrY	10622511	10622855	345	174	15	60.8	8.55
chrY	10697231	10697661	431	247	25	118.44	13.16
chrY	10726692	10727124	433	148	17	60.8	9.21
chrY	11001231	11001856	626	345	25	56.8	6.58
chrY	11857886	11858466	581	287	30	125.9	9.21
chrY	12437935	12438499	565	278	22	74.04	9.21
chrY	12453725	12454228	504	194	19	63.65	5.92
chrY	12752681	12752902	222	111	14	99.82	9.21
chrY	13432866	13433276	411	262	18	70.65	10.53
chrY	13549853	13550203	351	214	14	53.22	7.89
chrY	13577639	13578270	632	339	20	54.51	10.53
chrY	15680111	15680652	542	324	21	60.19	7.92
chrY	15685721	15686261	541	252	26	75.73	9.12
chrY	17141006	17141498	493	164	19	65.12	9.87
chrY	20202694	20203130	437	289	18	66.66	8.55
chrY	21922191	21922572	382	240	23	113.53	13.82
chrY	22207719	22208238	520	349	27	115.44	15.79
chrY	29618763	29619360	598	340	25	88.43	15.13
chrY	37783753	37784190	438	147	16	53.92	7.89
chrY	39116726	39117374	649	333	23	66.14	9.46
chrY	40092195	40092846	652	367	23	69.02	8.55
chrY	40103787	40104369	583	304	21	65.66	8.55
chrY	40264813	40265228	416	130	18	69.86	10.53
chrY	40871432	40872014	583	271	22	71.65	9.21
chrY	40878668	40879092	425	195	18	68.46	8.55
chrY	41252653	41253221	569	349	24	81.08	9.9
chrY	41447595	41447981	387	225	15	54.52	7.89
chrY	41684947	41685412	466	187	18	62.54	6.58
chrY	42112945	42113362	418	171	15	50.42	7.24
chrY	42120748	42121143	396	149	15	53.29	8.55
chrY	42136775	42137391	617	320	20	56.08	8.55
chrY	42407916	42408300	385	179	16	61.29	8.55
chrY	43475696	43476266	571	240	21	67.15	7.89
chrY	43482407	43483004	598	279	21	63.85	8.55
chrY	43491787	43492275	489	193	19	59.82	6.62
chrY	43936964	43937398	435	228	20	80.46	11.18
chrY	45409669	45410132	464	148	17	56.66	7.89
chrY	45498840	45499442	603	405	22	69.11	7.24
chrY	73388392	73388825	434	288	16	54.44	7.24
chrY	89443718	89444510	793	411	54	268.87	21.05
chrY	89556011	89556417	407	145	16	58.08	9.21
chrY	89850881	89851437	557	302	23	81.5	9.87
chrY	89877501	89878058	558	240	25	94.58	9.87
chrY	89945410	89945908	499	352	20	54.76	6.26
chrY	89960256	89960973	718	307	31	97.28	5.86
chrY	90424308	90424671	364	218	16	64.58	9.21
chrY	90717493	90718008	516	208	24	90.97	10.09
chrY	90721869	90722425	557	185	34	104.42	11.52
chrY	90724796	90725356	561	187	25	73.31	9.31
chrY	90730863	90731442	580	220	23	74.12	11.25
chrY	90737483	90739835	2353	629	138	148.59	3.83
chrY	90763277	90764369	1093	757	51	52.3	5.52
chrY	90768524	90769726	1203	633	92	141.19	6.9

## Sheet: Cerebellum
chr	start	end	length	summit	tags	#-LOG10(pvalue)	fold_enrichment
chr1	4785189	4786281	1093	462	70	177.38	7.99
chr1	4807308	4808076	769	337	39	94.34	8.17
chr1	4857274	4858328	1055	420	68	165.1	7.66
chr1	5082639	5083512	874	442	46	114.15	7.81
chr1	6214022	6215012	991	581	52	116.88	7.02
chr1	6510246	6511050	805	380	32	56.54	6.04
chr1	6729111	6730237	1127	764	56	91.93	5.03
chr1	6819619	6820730	1112	454	88	198.27	10.6
chr1	7087925	7089538	1614	1170	108	229.7	5.37
chr1	9544893	9546438	1546	584	89	173	6
chr1	9629627	9630844	1218	618	93	153.96	6.44
chr1	9943582	9944422	841	421	45	105.71	6.68
chr1	10037483	10038421	939	326	41	53.1	3.34
chr1	10232775	10233441	667	335	33	78.61	6
chr1	12657267	12658042	776	373	47	137.65	8.88
chr1	13371999	13372971	973	527	52	80.67	5.15
chr1	13589522	13590391	870	161	39	79.72	4.62
chr1	13659974	13660863	890	481	42	72.93	4.58
chr1	15651700	15652430	731	332	32	60.28	5.71
chr1	15805441	15806188	748	393	33	64.22	5.47
chr1	15990486	15991626	1141	825	57	104.42	4.92
chr1	16342582	16343292	711	456	31	63.39	7.46
chr1	16656302	16657489	1188	362	54	75.15	3.71
chr1	16664962	16665774	813	359	51	146.69	8.5
chr1	16798222	16798790	569	168	25	54.04	4.97
chr1	17040942	17041827	886	383	57	135.91	8.61
chr1	17059651	17061172	1522	488	95	134.18	6.76
chr1	17090285	17090959	675	410	36	90.96	9
chr1	17121219	17121950	732	482	41	81.95	7.04
chr1	18903193	18904378	1186	746	56	97.35	7.85
chr1	20890105	20892080	1976	447	94	95.42	4.25
chr1	20905399	20906440	1042	530	64	104.08	6.56
chr1	20920798	20921819	1022	460	64	61.13	4.73
chr1	20922722	20923581	860	393	56	57.48	5.34
chr1	21632605	21633112	508	250	28	79.02	8.17
chr1	22512093	22513049	957	608	76	183.78	7.2
chr1	22631756	22632626	871	404	51	99.62	9.48
chr1	22640343	22640969	627	420	31	53.14	7.03
chr1	22650433	22651253	821	329	39	60.03	4.76
chr1	22930962	22931927	966	732	97	304.12	13.69
chr1	23255593	23256661	1069	721	51	87.43	5.5
chr1	23445610	23446146	537	251	30	62.85	5.33
chr1	23653259	23654143	885	478	43	54.28	4.72
chr1	23762330	23763495	1166	705	66	112.55	7.08
chr1	23921428	23922726	1299	208	70	109.17	3.93
chr1	24005163	24006002	840	414	44	79.17	5.94
chr1	24225880	24226566	687	435	50	83.32	6.48
chr1	24515078	24515813	736	475	44	119.95	10.08
chr1	24550848	24551428	581	302	25	52.47	5.68
chr1	24586403	24587375	973	298	40	80.24	4.26
chr1	24611391	24616424	5034	1952	1174	865.41	4.08
chr1	24661230	24662161	932	513	55	115.5	7.68
chr1	24677951	24679080	1130	481	67	126.33	5.87
chr1	24683830	24684610	781	317	51	129.58	12.67
chr1	24758369	24759160	792	409	32	57.37	6.7
chr1	25085451	25086516	1066	302	60	114.69	7.04
chr1	26685963	26688495	2533	1403	221	405.03	6.2
chr1	27745227	27745720	494	178	40	159.77	12.08
chr1	28214031	28214886	856	423	66	187.97	11.48
chr1	30873467	30874323	857	386	40	56.89	4.65
chr1	30949410	30950511	1102	601	67	137.74	6.35
chr1	32172294	32173056	763	456	34	70.52	4.97
chr1	33719524	33720573	1050	577	51	70.25	4.23
chr1	33814080	33815077	998	388	52	94.9	6.12
chr1	33906700	33908760	2061	401	102	96.51	4.55
chr1	34005405	34006394	990	478	48	54.6	4.3
chr1	34097239	34098301	1063	591	64	114.94	7.62
chr1	34182563	34183506	944	529	65	92.43	7.36
chr1	34292563	34293798	1236	819	85	159.69	7.46
chr1	34439028	34440403	1376	905	98	163.76	5.48
chr1	34459184	34460111	928	674	42	53.88	3.49
chr1	34522497	34523527	1031	597	57	83.76	6.08
chr1	34583260	34584592	1333	850	191	379.84	11.91
chr1	34642370	34643029	660	253	28	56.11	4.26
chr1	34842807	34843526	720	281	35	63.12	5.36
chr1	34849549	34850253	705	447	33	60.14	4.94
chr1	35337549	35338133	585	323	26	51.01	4.95
chr1	35385439	35386000	562	280	28	50.78	5.37
chr1	35673194	35674127	934	501	51	105.65	8.16
chr1	35872788	35873632	845	416	39	64.48	5.41
chr1	35879346	35880233	888	554	41	51.14	3.1
chr1	35959504	35960375	872	455	41	51.17	6.1
chr1	36030226	36031109	884	463	48	84.19	7.04
chr1	36067737	36068814	1078	402	62	58.84	4.56
chr1	36254605	36255643	1039	720	47	62.24	3.59
chr1	36266010	36266825	816	431	53	91.28	7.45
chr1	36287244	36288142	899	566	43	89.29	7.14
chr1	36368742	36369571	830	456	40	60.23	4.92
chr1	36492045	36493057	1013	652	69	97.24	6.26
chr1	36546595	36547902	1308	641	90	96.19	4.63
chr1	36552291	36553841	1551	469	97	66.2	4.12
chr1	36634827	36637070	2244	1820	110	61.97	3.21
chr1	36690945	36692065	1121	365	60	82.49	4.62
chr1	36709427	36710384	958	408	48	66.71	4.1
chr1	36902318	36903168	851	383	48	77.24	7.67
chr1	36939463	36940574	1112	576	64	120.17	5.47
chr1	37232671	37233329	659	336	34	85.81	8.88
chr1	37299943	37300782	840	429	36	53.27	5.11
chr1	37429554	37431147	1594	478	90	122.01	5.41
chr1	37540852	37541733	882	454	39	75.26	6.58
chr1	37585686	37586533	848	459	46	92.16	5.01
chr1	37638846	37639605	760	423	33	58.85	5.25
chr1	37678070	37678980	911	458	40	58.81	4.74
chr1	37864368	37865795	1428	794	105	214.3	5.6
chr1	37889948	37890824	877	532	47	77.94	4.76
chr1	37996625	37998589	1965	1486	127	157.5	5.25
chr1	38129226	38130562	1337	960	70	93.31	4.95
chr1	38199557	38200429	873	431	46	62.68	6.24
chr1	38552769	38553673	905	493	46	96.55	7.79
chr1	38835213	38837254	2042	1686	109	120.78	4.65
chr1	38987069	38988440	1372	499	67	76.92	4.41
chr1	39367474	39368553	1080	397	45	66.59	3.75
chr1	39445143	39446963	1821	1251	115	83.67	6.55
chr1	39515060	39516145	1086	692	55	80.77	6.08
chr1	39535253	39536301	1049	516	59	100.21	5.22
chr1	39576551	39578003	1453	988	72	104.84	6.46
chr1	39856861	39857900	1040	402	67	107.58	4.89
chr1	39866846	39867764	919	520	46	56.78	4.32
chr1	42850811	42851620	810	304	34	64.58	5.33
chr1	43074582	43075426	845	413	38	54.3	5.09
chr1	43091960	43093437	1478	439	72	82.09	3.69
chr1	43098068	43099150	1083	726	71	153.05	6.38
chr1	43777514	43779013	1500	1079	154	407.13	10.31
chr1	43827255	43828518	1264	815	74	133.45	8.47
chr1	43888010	43888827	818	403	45	118.3	7.81
chr1	43933332	43934501	1170	413	97	304.96	9.33
chr1	44101972	44102887	916	519	54	134.55	6.46
chr1	44118220	44119507	1288	539	63	116.1	4.44
chr1	44147125	44148137	1013	544	50	112.9	6.04
chr1	45794861	45795917	1057	688	50	106.47	5.68
chr1	46853003	46854404	1402	1049	82	133.84	5.51
chr1	48276044	48276722	679	409	43	133.62	9.95
chr1	48533179	48533794	616	413	41	127.34	10.76
chr1	48733190	48734050	861	604	93	345.38	13.96
chr1	48753103	48753938	836	432	43	104.51	9.59
chr1	48916264	48917098	835	394	53	161.56	12.79
chr1	50926150	50928317	2168	1346	181	304.34	7.47
chr1	50979294	50979972	679	223	29	57.21	6.31
chr1	51088710	51089560	851	308	43	86.8	5.37
chr1	51100857	51101644	788	236	54	149.24	8.47
chr1	51243030	51244054	1025	452	72	160.13	9.4
chr1	51478083	51479062	980	304	67	194.12	8.67
chr1	51671066	51672075	1010	503	79	228.16	11.32
chr1	52113181	52114131	951	674	63	163.66	6.92
chr1	52118911	52119849	939	496	47	83.72	5.63
chr1	52149695	52150596	902	522	69	116.81	7.75
chr1	52179820	52180553	734	304	33	64.89	5.75
chr1	52232801	52233992	1192	686	92	217.16	8.34
chr1	52501620	52502320	701	357	31	50.91	4.86
chr1	52521194	52522069	876	407	64	159.86	11.11
chr1	52597033	52597709	677	437	30	55.33	4.55
chr1	52630394	52631128	735	387	31	53.32	4.48
chr1	52726881	52727848	968	241	38	50.03	3.39
chr1	52816640	52817851	1212	439	67	121.16	3.9
chr1	53296623	53297605	983	417	61	155.67	8.21
chr1	53313052	53313977	926	667	41	70.48	3.87
chr1	53352222	53352928	707	533	34	78.35	4.97
chr1	53978036	53978720	685	351	28	53.15	6.39
chr1	54250207	54251258	1052	549	54	110.77	6.1
chr1	54557067	54557872	806	634	43	107.67	5.96
chr1	55026856	55028063	1208	535	63	103.64	4.99
chr1	55051971	55053282	1312	937	72	99.55	5.06
chr1	55087847	55088801	955	489	46	55.34	3.94
chr1	55130739	55131535	797	316	44	116.49	9.95
chr1	55236669	55237728	1060	414	57	97.54	5.47
chr1	55404960	55405852	893	348	40	70.35	4.2
chr1	57406116	57407260	1145	806	53	103.75	5.16
chr1	57995530	57996417	888	484	45	106.64	5.33
chr1	58423483	58424617	1135	877	61	106.66	4.74
chr1	58504407	58505544	1138	745	55	96.09	6.14
chr1	58585903	58587051	1149	541	59	137.85	6.04
chr1	58622019	58622815	797	492	36	62.57	5.02
chr1	58652504	58653111	608	408	27	52.46	4.29
chr1	58739491	58740159	669	320	34	64.47	7.03
chr1	58972715	58973875	1161	625	67	141.3	6.51
chr1	59119668	59120877	1210	274	55	86.82	4.61
chr1	59214983	59216389	1407	673	131	277.91	11.47
chr1	59236542	59238044	1503	899	91	116.76	3.84
chr1	59376026	59377998	1973	706	185	342.84	9.99
chr1	59405112	59406417	1306	376	58	57.13	4.9
chr1	59415519	59416594	1076	597	62	109.61	5.5
chr1	59483191	59485027	1837	812	129	138.55	5.32
chr1	59566187	59568039	1853	931	128	162.81	6.43
chr1	59684836	59685525	690	260	30	51.37	5.05
chr1	59762611	59763661	1051	564	57	123.62	6.03
chr1	59826494	59827210	717	432	31	62.62	5.33
chr1	59912223	59914038	1816	1431	86	91.74	4.47
chr1	59927050	59927744	695	439	41	99.94	7.72
chr1	60097922	60098860	939	162	41	66.4	3.47
chr1	60179884	60180836	953	422	55	149.83	9.59
chr1	60342794	60344174	1381	582	92	220.18	6.89
chr1	60409424	60410411	988	667	41	67.06	5.01
chr1	60490417	60491157	741	309	41	87.23	7.44
chr1	62777035	62778046	1012	491	87	196.59	8.71
chr1	62783793	62785091	1299	420	75	102.66	6.4
chr1	62800268	62801058	791	358	32	56.39	5.57
chr1	62810810	62811864	1055	542	97	248.01	11.87
chr1	63176233	63177513	1281	443	84	167.14	6.35
chr1	63430679	63431331	653	276	27	52.56	4.97
chr1	63629671	63630942	1272	803	109	356.57	12.96
chr1	63729813	63730968	1156	452	54	103.15	4.71
chr1	63928642	63929228	587	334	31	69.22	6.25
chr1	64078408	64079904	1497	559	137	280.17	9.11
chr1	64087611	64088664	1054	466	65	97.82	6.47
chr1	64120809	64122799	1991	1389	164	221.26	5.12
chr1	64164184	64165211	1028	526	75	171.83	8.27
chr1	64225768	64226918	1151	560	144	386.7	10.27
chr1	64341313	64342201	889	497	118	405	15.46
chr1	64445773	64446480	708	443	40	78.99	5.24
chr1	64532496	64533278	783	391	47	94.31	6.14
chr1	64616461	64618100	1640	805	101	139.3	4.16
chr1	64690390	64691183	794	469	34	52.29	4.89
chr1	64817465	64818219	755	408	35	72.44	8.9
chr1	64956438	64957218	781	416	32	59.28	6.39
chr1	65185917	65187151	1235	839	54	101.46	5.68
chr1	65548599	65549484	886	444	84	229.36	13.84
chr1	66174653	66175940	1288	839	81	157.81	5.58
chr1	66192863	66193408	546	304	24	52.38	5.68
chr1	66467185	66468376	1192	754	53	88.92	5.84
chr1	66699993	66701748	1756	745	93	171.51	5.11
chr1	66862567	66863360	794	571	35	71.1	4.62
chr1	67038407	67039273	867	419	45	88.07	5.14
chr1	68748767	68749492	726	416	46	141.96	12.08
chr1	68886558	68887284	727	442	40	106.75	11.01
chr1	69686854	69687369	516	326	23	51.67	5.33
chr1	72225613	72226648	1036	609	58	94.4	4.85
chr1	72236276	72237259	984	475	48	66.77	4.74
chr1	72243409	72244831	1423	934	78	123.72	5.24
chr1	72254552	72255418	867	408	54	113	6.44
chr1	72283917	72285112	1196	492	61	104.53	6.38
chr1	72307198	72307961	764	293	50	130.16	8.38
chr1	72400228	72401444	1217	573	97	199.74	9.7
chr1	72421930	72422763	834	425	55	95.96	7.65
chr1	72558288	72559354	1067	443	63	124.92	7.18
chr1	72582938	72584035	1098	516	66	151.74	6.35
chr1	72710879	72711855	977	470	57	118.96	7.18
chr1	72724210	72724806	597	305	31	54.78	5.69
chr1	72738760	72739650	891	158	39	56.79	3.53
chr1	72965854	72966970	1117	630	72	136.2	7.67
chr1	72992707	72993613	907	540	69	183.12	8.85
chr1	73075482	73076437	956	437	70	99.56	7.88
chr1	73618481	73619047	567	187	26	58.04	5.26
chr1	73716420	73718172	1753	1206	126	154.78	6.07
chr1	73724308	73725275	968	433	57	65.7	5.23
chr1	73901384	73902163	780	441	37	59.88	4.02
chr1	74235891	74237234	1344	507	83	133.19	6.82
chr1	74294869	74296429	1561	980	85	58.45	3.44
chr1	74332093	74332946	854	659	42	56.86	3.3
chr1	74386404	74387443	1040	568	64	85.48	5.86
chr1	74505393	74506678	1286	377	63	99.7	4.62
chr1	74542024	74542800	777	287	38	64.88	4.91
chr1	74587741	74588686	946	419	53	74.82	4.2
chr1	74948466	74949385	920	320	40	54.64	4.02
chr1	75124193	75125582	1390	1010	68	103.6	5.69
chr1	75142167	75143367	1201	433	76	83.25	5.6
chr1	75167943	75168708	766	597	37	52.71	3.93
chr1	75191677	75192776	1100	447	61	102.33	5.53
chr1	75217580	75220289	2710	831	227	220.81	3.79
chr1	75264038	75264979	942	459	51	72.87	5.57
chr1	75316298	75318416	2119	928	126	130.44	3.58
chr1	75369378	75370980	1603	1113	110	117.99	7.14
chr1	75441892	75443418	1527	984	98	76.9	4.12
chr1	75505024	75506119	1096	686	63	66.3	3.98
chr1	75558807	75560268	1462	894	74	75.69	3.84
chr1	75572442	75573477	1036	559	74	126.13	8.37
chr1	76737537	76738321	785	246	68	238.77	12.77
chr1	77027411	77028291	881	407	61	141.96	9.74
chr1	77053859	77054834	976	504	61	150.77	10.7
chr1	77074865	77075776	912	509	65	186	8.81
chr1	77515897	77516792	896	613	39	67.64	4.27
chr1	78309717	78311620	1904	1517	125	163.75	5.25
chr1	78371461	78372260	800	405	48	63.57	5.01
chr1	78488351	78489462	1112	482	60	111.7	6.64
chr1	78573413	78574405	993	471	74	211.53	14.65
chr1	78657541	78658436	896	334	53	116.18	7.58
chr1	79749829	79750721	893	448	47	91.87	9.27
chr1	79761191	79762074	884	474	42	58.53	6.41
chr1	79775603	79776670	1068	441	71	207.61	11.36
chr1	80340850	80341448	599	166	32	78.31	5.65
chr1	80427210	80428055	846	506	54	131.53	9.98
chr1	81076867	81077721	855	420	46	117.34	8.53
chr1	82282841	82283598	758	416	39	64.89	4.33
chr1	82290059	82291854	1796	1389	94	76.98	3.77
chr1	82315949	82317043	1095	615	64	165.58	7.82
chr1	82724462	82725379	918	448	49	122.84	7.1
chr1	82839025	82839859	835	462	36	54.84	4.86
chr1	83224155	83225008	854	445	44	63.78	5.56
chr1	83247968	83249075	1108	436	70	132.28	6.54
chr1	83276814	83277773	960	364	43	53.3	3.74
chr1	83295735	83296543	809	347	61	153.86	6.95
chr1	83407722	83408720	999	456	58	125.26	6.22
chr1	83451057	83451911	855	459	38	74.89	8.01
chr1	83494862	83495716	855	415	63	161.28	9.62
chr1	83505080	83506053	974	532	71	142.76	10.93
chr1	85028608	85030131	1524	669	76	63.49	3.37
chr1	85112232	85113703	1472	1058	93	74.83	4.65
chr1	85154938	85155496	559	188	26	52.3	4.49
chr1	85206482	85207178	697	361	33	62.75	5.34
chr1	85214863	85215551	689	406	31	52.38	4.86
chr1	85551567	85552061	495	263	36	76.63	6.03
chr1	85555242	85555624	383	205	28	73.38	6.29
chr1	85603579	85605657	2079	927	118	57.01	5.21
chr1	85617137	85617858	722	310	42	50.82	4.26
chr1	85624663	85625914	1252	807	64	51.28	4.6
chr1	85792884	85793768	885	404	41	57.74	5.22
chr1	86063995	86064993	999	370	51	64.19	3.6
chr1	86154206	86155060	855	395	46	73.04	5.64
chr1	86178670	86179856	1187	486	88	177.86	6.15
chr1	86358679	86359804	1126	655	71	111.36	6.3
chr1	86434436	86435343	908	463	50	63.99	4.03
chr1	86439888	86441047	1160	672	61	52.08	3.17
chr1	86441959	86443357	1399	692	76	74.61	3.93
chr1	86486893	86488536	1644	618	148	301.53	6.95
chr1	86503523	86505184	1662	903	101	73.51	3.34
chr1	86524526	86527229	2704	2200	192	118.86	3.34
chr1	86582041	86583088	1048	370	55	103.16	5.33
chr1	86703195	86704222	1028	624	50	82.15	4.96
chr1	87012272	87013199	928	464	54	83.72	9.25
chr1	87213171	87214327	1157	670	63	109.47	6.87
chr1	87326408	87327268	861	690	42	80.77	5.05
chr1	87486046	87487143	1098	581	60	66.18	4.05
chr1	87755533	87756603	1071	486	71	156.44	8.28
chr1	87852663	87855293	2631	1584	229	257.11	12.32
chr1	87879557	87880399	843	405	40	54.72	4.48
chr1	87917671	87918801	1131	624	85	132.01	7.21
chr1	88205119	88206379	1261	518	67	88.7	4.36
chr1	88275406	88279679	4274	2207	344	70.9	4
chr1	88308896	88310911	2016	1007	106	63.29	3.62
chr1	88347353	88349143	1791	1361	103	104.35	5.05
chr1	88356382	88358872	2491	1917	188	209.48	5.43
chr1	88705664	88706673	1010	547	59	79.84	3.97
chr1	89622204	89623301	1098	695	62	66.93	4.92
chr1	90250995	90251830	836	401	36	57.32	6.56
chr1	90414571	90415385	815	383	54	117.04	9.31
chr1	90602966	90603836	871	421	46	82.62	6.47
chr1	90896634	90897382	749	322	36	55.1	4.65
chr1	91249605	91250679	1075	474	55	76.39	4.32
chr1	91297662	91298714	1053	435	57	72.27	4.13
chr1	91397744	91399428	1685	1239	93	128.21	5.35
chr1	91405617	91406445	829	344	38	56.69	4.55
chr1	91412838	91413874	1037	475	51	63.26	3.46
chr1	91458478	91460198	1721	1179	86	88.25	4.16
chr1	91494184	91495306	1123	689	60	99.35	4.6
chr1	91539957	91540819	863	555	41	61.46	3.88
chr1	92180239	92181536	1298	540	81	128.12	5.07
chr1	92195602	92196301	700	402	36	59.83	5.63
chr1	92473240	92474178	939	447	57	108.08	5.95
chr1	92641271	92642549	1279	769	74	107.31	5.17
chr1	92878900	92880080	1181	560	103	188.29	8.95
chr1	92906411	92908071	1661	460	96	56.48	3.26
chr1	92933579	92935332	1754	933	132	196.63	7
chr1	93070560	93071582	1023	511	78	103.95	7.01
chr1	93080301	93081621	1321	870	71	55.12	3.22
chr1	93101288	93102272	985	460	62	82.21	5.08
chr1	93114908	93115532	625	389	28	59.6	4.91
chr1	93174020	93174866	847	315	39	75.14	4.32
chr1	93235343	93236709	1367	469	65	72.82	4.62
chr1	93305495	93306325	831	455	38	55.95	4.81
chr1	93342347	93343903	1557	1033	87	130.47	3.76
chr1	93477838	93479600	1763	677	124	237.18	5.64
chr1	93512122	93512965	844	395	39	58.7	4.55
chr1	93634682	93636577	1896	1353	105	131.03	4.22
chr1	93754461	93755317	857	348	64	138.28	5.48
chr1	93801403	93802444	1042	386	59	63.63	4.07
chr1	93803387	93804833	1447	1034	74	63.18	3.52
chr1	93824480	93826018	1539	1037	93	129.41	4.69
chr1	93935055	93935961	907	493	46	78.05	5.94
chr1	94034730	94035755	1026	615	52	85.8	5.07
chr1	95313327	95314340	1014	677	44	84.12	4.97
chr1	97660645	97661513	869	490	40	54.01	3.5
chr1	97661762	97662926	1165	374	54	64.33	5.69
chr1	97769497	97770592	1096	542	67	142.72	6.47
chr1	100179904	100180437	534	361	48	206.67	16.34
chr1	102628101	102628395	295	147	25	122.66	8.88
chr1	105001879	105002874	996	476	90	201.63	11.67
chr1	105067776	105068589	814	341	42	102.81	7.1
chr1	105463526	105464522	997	485	70	121.02	8.13
chr1	105663117	105664335	1219	492	58	110.26	5.44
chr1	105989678	105990966	1289	819	73	98.16	5.99
chr1	106042761	106043733	973	457	67	116.31	8.94
chr1	106170976	106171886	911	369	51	87.06	4.94
chr1	106759176	106760395	1220	682	74	144.96	4.85
chr1	106796103	106797090	988	651	47	101.58	6.74
chr1	107589905	107590830	926	357	77	178.64	7.34
chr1	109471427	109472126	700	405	35	84.49	7.1
chr1	109929442	109930429	988	625	43	82.87	6.04
chr1	109932656	109933266	611	192	38	117.49	10.66
chr1	109948511	109949153	643	268	43	141.58	9.95
chr1	109981983	109982704	722	566	40	71.86	4.23
chr1	109982809	109983950	1142	631	69	138.21	4.92
chr1	114330312	114331040	729	385	71	280.66	14.13
chr1	114862679	114863452	774	424	41	104.09	6.39
chr1	118310764	118311653	890	439	46	96.53	7.98
chr1	118321436	118322494	1059	403	46	65.94	3.66
chr1	118388384	118389415	1032	547	56	98.98	5.52
chr1	118458719	118460011	1293	453	92	160.08	6.68
chr1	119082423	119083041	619	242	30	50.86	4.79
chr1	119087312	119088164	853	250	38	59.49	4.51
chr1	119256486	119257398	913	689	48	70.48	4.28
chr1	119291953	119292926	974	432	81	190.1	9.45
chr1	119494691	119495818	1128	749	50	50.99	3.49
chr1	119504571	119505468	898	568	39	51.48	3.94
chr1	119526084	119526874	791	395	42	77.76	5.66
chr1	119648352	119648978	627	460	27	55.78	4.62
chr1	119836968	119838189	1222	625	92	251.57	7.36
chr1	119912877	119913885	1009	253	45	65.94	4.71
chr1	121327443	121328359	917	469	50	86.43	6.17
chr1	121567403	121568441	1039	548	62	142.04	6.95
chr1	123303637	123304087	451	173	22	56.15	5.68
chr1	124148296	124149098	803	525	64	219.35	12.52
chr1	125435210	125436310	1101	620	68	143.75	7.49
chr1	125559932	125560929	998	526	59	90.22	5.6
chr1	126454699	126455405	707	333	30	50.27	6.7
chr1	126656155	126656784	630	283	30	66.85	6.54
chr1	126686465	126687374	910	492	64	146.82	9.01
chr1	127541122	127542683	1562	1090	131	213.07	5.71
chr1	127676985	127678349	1365	786	74	65.68	4.17
chr1	127773614	127774772	1159	421	69	163.96	8.48
chr1	128065088	128066875	1788	530	102	168.66	5.77
chr1	128102373	128103189	817	480	36	68.82	5.47
chr1	128243769	128244734	966	659	55	147.42	6.39
chr1	128293403	128294078	676	313	32	59.21	4.61
chr1	128303720	128304520	801	380	36	64.3	4.17
chr1	128416799	128418095	1297	948	59	116.37	6.04
chr1	130715405	130718076	2672	381	134	131.17	4.11
chr1	131152860	131153501	642	266	34	76.69	6.98
chr1	131293563	131294604	1042	500	60	51.54	4.17
chr1	131310006	131311294	1289	680	218	683.36	13.22
chr1	131326542	131327766	1225	775	56	93.19	5.37
chr1	131335519	131336260	742	261	53	145.01	8.33
chr1	131526264	131528542	2279	1294	178	230.81	4.96
chr1	131543616	131544685	1070	759	103	267.47	8.1
chr1	131554677	131555721	1045	447	56	70.93	4.16
chr1	131827356	131828607	1252	741	64	69.65	3.87
chr1	132007204	132008370	1167	721	62	130.44	5.11
chr1	132067307	132068432	1126	706	57	66.34	4
chr1	132087919	132088861	943	463	48	68.1	4.08
chr1	132095255	132096737	1483	522	104	142.1	7.39
chr1	132348937	132349913	977	518	60	94.41	5.03
chr1	132389891	132392255	2365	1924	134	131.77	6.55
chr1	132417063	132418113	1051	268	51	80.42	4.57
chr1	132476517	132477909	1393	1121	75	124.44	4.37
chr1	132528431	132529452	1022	399	99	163.51	6.62
chr1	132537293	132538474	1182	626	89	106.88	6.79
chr1	132758377	132759386	1010	491	50	81.12	3.98
chr1	133024912	133025733	822	448	38	73.98	5.32
chr1	133039290	133040061	772	549	35	58.89	3.97
chr1	133130598	133132313	1716	726	110	164.87	5.67
chr1	133594216	133596334	2119	946	219	415.86	6.49
chr1	133609657	133610976	1320	581	95	207.18	7.2
chr1	133767712	133768630	919	499	53	102.13	8.48
chr1	133869069	133869841	773	337	40	58.56	5.51
chr1	133900654	133901542	889	412	43	63.75	4.9
chr1	133908567	133909229	663	210	41	67.43	4.95
chr1	134060641	134061629	989	480	52	66.88	4.49
chr1	134078046	134079905	1860	1388	116	93.75	5.29
chr1	134151426	134152212	787	356	35	54.07	4.74
chr1	134220627	134221427	801	401	46	62.41	6.37
chr1	134232750	134235316	2567	2104	131	56.27	3.49
chr1	134243720	134244831	1112	710	61	86.85	4.12
chr1	134273756	134275331	1576	788	137	96.31	4.33
chr1	134275454	134277096	1643	790	148	124.67	5.22
chr1	134296602	134298005	1404	855	99	96.28	4.68
chr1	134334902	134336597	1696	1212	111	76.92	4.44
chr1	134341946	134342888	943	526	63	69.66	5.78
chr1	134344150	134345274	1125	451	63	65.06	3.44
chr1	134361372	134362587	1216	770	72	135.42	5.63
chr1	134494228	134495152	925	500	49	85.58	5.55
chr1	134556009	134557523	1515	1025	81	104.19	5.76
chr1	134696865	134700156	3292	2774	212	118.02	7.2
chr1	134836890	134837555	666	320	35	69.92	5.3
chr1	134847292	134848387	1096	863	73	81.01	5.52
chr1	134955206	134956377	1172	761	76	147.38	6.15
chr1	134987111	134988144	1034	440	49	89.59	4.15
chr1	135136239	135137100	862	361	41	67.06	4.96
chr1	135146090	135147325	1236	258	55	78.18	4.01
chr1	135153801	135155049	1249	741	59	64.48	3.43
chr1	135312972	135314238	1267	499	74	161.88	5.44
chr1	135430067	135431050	984	626	49	67.08	4.61
chr1	135604451	135605349	899	436	73	154.74	10.83
chr1	135606388	135607308	921	451	54	65.06	6.37
chr1	135865259	135866020	762	455	33	55.5	4.44
chr1	135970232	135971117	886	517	50	67.07	5.83
chr1	136017687	136018561	875	667	42	67.71	3.73
chr1	136139856	136140919	1064	459	63	116.84	5.53
chr1	136259725	136261498	1774	1364	81	102.87	3.59
chr1	136331634	136332372	739	410	36	69.17	7.45
chr1	136345139	136346744	1606	1127	87	118.48	5.55
chr1	136414870	136415788	919	535	48	96.96	6.8
chr1	137588228	137589265	1038	477	53	58.99	3.63
chr1	137690847	137691844	998	503	71	167.77	9.96
chr1	137898067	137899133	1067	461	54	99.97	5.17
chr1	137928324	137929202	879	429	42	63.85	8.64
chr1	138617891	138618563	673	269	31	68.49	4.97
chr1	138901319	138902258	940	516	62	166.82	7.76
chr1	139422063	139422984	922	600	40	76.08	4.56
chr1	143200102	143200827	726	318	33	70.77	7.46
chr1	143702529	143703408	880	395	47	104.56	7.1
chr1	143738921	143739972	1052	637	61	127.97	7
chr1	143776534	143777740	1207	687	71	135.29	8.16
chr1	143813818	143814477	660	445	27	51.73	4.62
chr1	144003637	144004536	900	457	46	99.69	7.93
chr1	145806286	145807054	769	365	34	69.73	6.75
chr1	146497534	146498319	786	358	35	53.71	4.42
chr1	149388601	149389344	744	352	33	68.36	6.04
chr1	149671985	149672465	481	313	39	135.52	11
chr1	150392151	150393760	1610	724	114	225.63	7.38
chr1	150872952	150873855	904	462	53	108.44	10.08
chr1	151343847	151345661	1815	415	103	134.79	4.4
chr1	151428088	151429218	1131	700	73	172.97	6.09
chr1	151754688	151755975	1288	373	83	190.32	6.57
chr1	152063353	152064615	1263	637	102	156.06	7.08
chr1	152089986	152091172	1187	442	59	61.81	3.66
chr1	152165142	152166319	1178	426	73	119.45	5.41
chr1	152304372	152305364	993	556	43	63.15	3.63
chr1	152347694	152348586	893	482	49	80.22	7.72
chr1	152386327	152387082	756	400	37	80.54	6.76
chr1	152640357	152641346	990	446	61	103.11	5.71
chr1	152765800	152767133	1334	825	80	126.1	5.98
chr1	152902740	152904248	1509	250	80	128.45	5.74
chr1	152992172	152992981	810	329	68	159.07	8.35
chr1	153000225	153001320	1096	480	83	122.97	7.33
chr1	153039786	153040932	1147	501	63	56.52	4.28
chr1	153045120	153046015	896	446	52	53.72	6.35
chr1	153065165	153066207	1043	590	54	50.87	4.36
chr1	153333269	153334359	1091	654	54	88.79	4.04
chr1	153424986	153425825	840	461	39	58.68	4.24
chr1	153487183	153488080	898	371	44	91.14	4.65
chr1	153652482	153653491	1010	511	61	87.98	6.2
chr1	153665099	153666138	1040	547	71	91.06	5.4
chr1	153678810	153680339	1530	602	116	173.77	9.11
chr1	153899479	153900369	891	461	48	53.56	3.84
chr1	154102610	154103413	804	427	32	56.65	6.39
chr1	154622760	154623474	715	362	35	64.85	5.71
chr1	154791159	154792540	1382	860	91	80.88	5.13
chr1	154798548	154799307	760	438	44	66.05	5.28
chr1	154860935	154862197	1263	625	98	253.86	9.48
chr1	154983107	154983914	808	431	43	60.43	5.04
chr1	154999211	155000556	1346	864	81	93.98	4.05
chr1	155038558	155039696	1139	594	101	255.99	11.34
chr1	155062658	155063627	970	488	62	77.7	6.77
chr1	155098370	155100159	1790	1241	108	157.74	3.93
chr1	155158148	155159410	1263	671	60	82.18	3.55
chr1	155223775	155224791	1017	424	54	63.9	4.27
chr1	155281049	155281971	923	307	47	75.61	4.92
chr1	155800840	155802440	1601	426	86	80.75	4.55
chr1	155855132	155855927	796	484	53	131.42	7.68
chr1	155972744	155974094	1351	820	76	117.92	6.04
chr1	156035310	156037026	1717	1199	130	191.42	5.79
chr1	156040134	156041300	1167	689	65	59.45	4.46
chr1	156558007	156559236	1230	360	57	80.03	3.96
chr1	156613817	156614637	821	405	37	64.31	5.68
chr1	157137007	157137529	523	354	23	50.73	4.62
chr1	157411670	157413082	1413	942	69	110.21	5.27
chr1	157532543	157533483	941	495	54	81.72	5.69
chr1	157553856	157554738	883	432	44	57.56	5.19
chr1	158310283	158311129	847	377	90	293.06	12.65
chr1	158355659	158356738	1080	615	64	131.98	6.51
chr1	158510197	158511284	1088	392	60	82.57	5.43
chr1	158748096	158748891	796	363	38	64.48	4.42
chr1	158770008	158770629	622	213	29	51.76	4.81
chr1	159231629	159232967	1339	411	69	108.87	5.43
chr1	159523424	159524502	1079	460	55	70.42	3.42
chr1	159677973	159678999	1027	387	80	180.73	9.1
chr1	159686121	159687069	949	448	53	88.31	7.21
chr1	160194240	160195861	1622	797	111	217.24	5.62
chr1	160212357	160213729	1373	654	81	136.26	7.08
chr1	160277995	160278946	952	451	61	86.29	7.83
chr1	160286408	160287259	852	476	37	51.75	5.19
chr1	160351149	160352508	1360	932	72	114.81	5.42
chr1	160792452	160793461	1010	296	46	91.24	5.57
chr1	160825133	160825992	860	375	46	89.58	7.03
chr1	161034813	161036029	1217	422	69	96.55	4.68
chr1	161070351	161071496	1146	419	70	139.32	6.2
chr1	161130925	161131795	871	568	54	131.97	7.86
chr1	161875972	161877241	1270	901	57	78.27	4.91
chr1	161968880	161969593	714	372	35	64.47	6.58
chr1	162458570	162459404	835	324	53	90.83	6.45
chr1	162477542	162478699	1158	437	63	114.51	5.37
chr1	162548045	162549042	998	404	53	90.47	5.49
chr1	162570104	162570965	862	493	42	69.43	5.46
chr1	162635187	162635968	782	357	51	109.57	6.75
chr1	163403428	163404223	796	314	41	100.47	7.1
chr1	163779008	163780413	1406	440	84	221.61	7.92
chr1	163994328	163995273	946	455	54	132.96	6.28
chr1	164248307	164249596	1290	402	63	81.9	5.45
chr1	164275353	164276225	873	428	45	108.91	7.81
chr1	164457545	164458795	1251	785	84	65.66	3.69
chr1	164786894	164788599	1706	1099	99	169.36	6.98
chr1	164898510	164899682	1173	719	76	108.49	5.42
chr1	165236219	165237668	1450	959	95	189.36	6.92
chr1	165460118	165461958	1841	1226	119	185.36	4.5
chr1	165634202	165635161	960	646	56	75.64	3.96
chr1	165641509	165642916	1408	430	62	62.15	4.83
chr1	165763331	165764350	1020	550	61	103.79	6.16
chr1	165775437	165776071	635	452	29	52.25	4.02
chr1	166002835	166003762	928	382	50	106.66	6.56
chr1	166378463	166379785	1323	615	78	113.75	3.95
chr1	166800673	166801944	1272	756	131	315.66	12.91
chr1	167013197	167014159	963	545	54	63.54	5.95
chr1	167284511	167285870	1360	1037	63	70.35	3.56
chr1	167308069	167309117	1049	420	57	91.16	4.68
chr1	167392907	167393977	1071	344	46	52.12	3.76
chr1	168432276	168432860	585	295	32	73.42	4.94
chr1	169531226	169532097	872	303	61	185.09	9.74
chr1	169968979	169969789	811	435	45	107.55	5.55
chr1	170174670	170175800	1131	533	66	142.64	6.55
chr1	170214744	170215358	615	225	27	53.4	4.06
chr1	170589341	170590147	807	406	35	50.81	4.69
chr1	170867373	170868139	767	416	48	101.96	8.54
chr1	170868423	170869060	638	255	38	75.79	6.03
chr1	170884979	170885953	975	462	51	89.54	6.51
chr1	171033266	171034244	979	543	51	56.76	3.77
chr1	171063459	171067019	3561	1134	266	201.85	4.44
chr1	171101718	171103281	1564	1131	70	72.02	4.08
chr1	171110802	171112016	1215	399	63	72.66	3.69
chr1	171150198	171151019	822	412	37	65.33	5.43
chr1	171222025	171223115	1091	611	58	77.27	4.8
chr1	171246701	171247839	1139	597	84	195.72	7.59
chr1	171269649	171270843	1195	580	71	136.36	5.15
chr1	171280821	171281891	1071	496	63	83.1	4.13
chr1	171293979	171295031	1053	884	45	57.55	4
chr1	171328549	171329522	974	621	44	71.83	4.32
chr1	171345217	171346179	963	461	50	61.67	5.36
chr1	171411076	171412382	1307	352	60	63.81	3.99
chr1	171437008	171437938	931	371	48	98.21	6.63
chr1	171552067	171552931	865	448	57	91.01	7.47
chr1	172082276	172083283	1008	527	58	126.44	6.92
chr1	172147539	172148584	1046	495	61	100.29	5.69
chr1	172309528	172313012	3485	494	222	102.58	3.71
chr1	172328213	172329963	1751	1030	107	60.27	3.36
chr1	172375964	172376932	969	463	51	76.06	5.1
chr1	172490137	172490841	705	335	30	51.44	4.52
chr1	172562252	172563469	1218	791	60	106.84	4.92
chr1	172632524	172633519	996	605	57	105.25	5.66
chr1	173359292	173360425	1134	523	88	94.08	6.08
chr1	173363947	173365137	1191	674	102	103.14	7.31
chr1	173389774	173390605	832	346	43	61.47	4.24
chr1	174719645	174720507	863	269	75	266.67	12.66
chr1	175184474	175185313	840	476	37	61.41	6.59
chr1	175359442	175360610	1169	776	52	72.28	5.09
chr1	175431057	175432186	1130	446	98	175.63	7.78
chr1	175491535	175492842	1308	391	58	69.86	4.37
chr1	175624786	175626158	1373	755	82	159.94	5.49
chr1	175936110	175936878	769	360	33	65.15	5.33
chr1	175966009	175967553	1545	1193	88	117.89	6.25
chr1	176196360	176197949	1590	831	145	280.21	9.74
chr1	176213218	176214352	1135	661	58	55.95	3.42
chr1	176755057	176756175	1119	776	57	108.48	5.56
chr1	176813738	176815181	1444	946	89	142.35	4.96
chr1	176915717	176916533	817	402	37	60.4	5.74
chr1	176929474	176930504	1031	438	81	91.44	6.13
chr1	176933072	176933867	796	473	85	163.87	7.18
chr1	177035254	177036008	755	386	36	54.34	6.84
chr1	177441148	177442324	1177	941	86	125.46	4.9
chr1	177447030	177448683	1654	1122	103	69.87	2.87
chr1	177458471	177459470	1000	486	110	226.92	9.6
chr1	177572619	177574002	1384	895	86	118.36	7.73
chr1	177591884	177593159	1276	635	146	260.29	8.34
chr1	177608414	177609530	1117	519	207	616.89	15.47
chr1	177620453	177621147	695	230	39	77.67	5.3
chr1	177795783	177796783	1001	546	50	97.92	6.03
chr1	177982845	177984358	1514	318	73	106.76	4.63
chr1	178146176	178146721	546	386	25	51.26	4.27
chr1	178187003	178188271	1269	522	84	166.2	6.77
chr1	178318048	178319452	1405	336	104	140.67	4.58
chr1	178336835	178338207	1373	538	92	158.34	4.86
chr1	178368498	178369688	1191	711	87	191.51	6.38
chr1	178405227	178406743	1517	336	82	120.39	5.36
chr1	178453856	178455014	1159	449	150	458.75	13.73
chr1	178463532	178464333	802	474	37	65.59	5.93
chr1	178530208	178531321	1114	528	63	85.55	5.05
chr1	178746877	178748226	1350	879	83	86.78	5.68
chr1	178798295	178798944	650	264	34	50.89	4.68
chr1	178992375	178993176	802	364	57	103.58	6.44
chr1	179011916	179013350	1435	571	148	306.89	7.68
chr1	179064285	179065491	1207	453	112	199.68	7.97
chr1	179085785	179086894	1110	644	76	131.36	8.83
chr1	179545473	179546908	1436	884	96	190.63	6.02
chr1	179645427	179646266	840	327	38	66.71	5.08
chr1	179667648	179668466	819	425	33	52.58	3.96
chr1	179803102	179804214	1113	846	66	117.78	4.89
chr1	180121067	180121674	608	188	28	63.05	4.26
chr1	180195295	180196570	1276	752	74	99.3	4.5
chr1	180243312	180244910	1599	432	79	69.02	4.35
chr1	180249693	180250585	893	496	42	51.72	4.3
chr1	180255562	180256814	1253	844	62	73.19	4.9
chr1	180433827	180434790	964	568	44	50.49	3.79
chr1	180525055	180526075	1021	476	52	64.92	4.32
chr1	180550456	180551440	985	488	51	76.9	4.96
chr1	180725311	180726650	1340	460	78	135.63	6
chr1	180767876	180769343	1468	573	76	72.07	4.71
chr1	180777142	180778662	1521	558	103	141.66	4.64
chr1	180813005	180814779	1775	511	95	89.5	5.02
chr1	180850189	180851666	1478	616	120	182.83	4.95
chr1	181016486	181017157	672	423	33	50.45	5.03
chr1	181143624	181144800	1177	671	78	182.92	6.76
chr1	181211756	181212690	935	232	41	75.38	4.42
chr1	181742945	181744022	1078	655	125	432.47	9.95
chr1	181841663	181842941	1279	899	79	155.81	5.61
chr1	181888704	181889355	652	328	28	57.11	5.32
chr1	182124188	182125461	1274	535	80	142.84	5.17
chr1	182281934	182283128	1195	393	58	85.98	5.02
chr1	182375939	182376762	824	533	47	76.77	4.68
chr1	182408330	182409329	1000	354	47	75.55	5.03
chr1	182461543	182462314	772	435	44	72.56	8.13
chr1	182763368	182764217	850	506	46	79.56	4.83
chr1	183298787	183299921	1135	553	362	1432.62	18.55
chr1	183368482	183370040	1559	806	72	86.45	3.33
chr1	183388445	183389425	981	470	51	110.77	5.91
chr1	183441639	183442754	1116	831	55	81.59	4.92
chr1	184033431	184034778	1348	504	68	61.24	3.2
chr1	185203735	185204672	938	459	54	88.34	6.68
chr1	185331871	185332680	810	238	60	112.22	6.33
chr1	185362286	185363566	1281	716	85	153.01	6.58
chr1	186116605	186117603	999	300	47	83.29	5.65
chr1	186748896	186749773	878	462	38	68.72	4.73
chr1	188014509	188015040	532	180	29	71.42	5.49
chr1	188077138	188078430	1293	648	117	254.27	8.96
chr1	189007475	189008260	786	304	39	54.93	4.59
chr1	189063448	189066213	2766	2227	240	307.77	10.19
chr1	189092749	189093763	1015	704	44	53.31	3.83
chr1	189217796	189218538	743	286	39	81.17	5.53
chr1	189679349	189680138	790	481	45	114.53	9.02
chr1	189921354	189922872	1519	316	77	118.84	3.9
chr1	190174001	190175954	1954	1534	115	128.93	4.78
chr1	190302123	190303628	1506	443	72	76.11	5.13
chr1	190566549	190567455	907	409	61	133.19	7.97
chr1	190902608	190903316	709	276	47	105.28	8.4
chr1	190911407	190912330	924	499	50	97.18	5.54
chr1	190928019	190928822	804	512	53	110.77	6.83
chr1	190939511	190940403	893	353	39	52.52	3.39
chr1	191025625	191026946	1322	816	84	151.06	4.9
chr1	191062458	191063572	1115	461	52	81.19	5.63
chr1	191182293	191183944	1652	932	74	66.54	3.79
chr1	191223588	191224881	1294	274	60	79.94	3.59
chr1	191397258	191398259	1002	514	54	103.26	5.83
chr1	191484497	191485402	906	429	53	98.58	5.53
chr1	191574854	191576572	1719	1015	128	221.38	5.42
chr1	191807979	191809624	1646	828	113	156.19	5.93
chr1	191834787	191835555	769	314	37	68.29	4.3
chr1	191906525	191908200	1676	1216	80	89.31	3.51
chr1	191989674	191990596	923	408	50	109.96	6.67
chr1	192136148	192137429	1282	401	62	65.11	4.49
chr1	192380199	192381466	1268	509	78	80.59	4.68
chr1	192387250	192388363	1114	589	94	135.12	7.49
chr1	192443991	192445397	1407	853	83	82.11	4.81
chr1	193129815	193130827	1013	516	57	109.58	5.63
chr1	193172725	193174251	1527	769	91	133.07	5.57
chr1	193242092	193242906	815	420	50	99.97	7.86
chr1	193305197	193305983	787	416	49	69.74	7.33
chr1	193315690	193316844	1155	426	93	138.95	6.45
chr1	193329498	193331622	2125	941	151	114.91	8.44
chr1	193343582	193344378	797	480	50	72.86	5.69
chr1	193385790	193386763	974	504	46	50.39	3.36
chr1	193575724	193576526	803	416	38	66.31	5.44
chr1	193747367	193748161	795	422	40	50.5	5.48
chr1	193784542	193785892	1351	616	123	241.76	7.95
chr1	194578043	194578890	848	419	121	461.68	14.34
chr1	194586530	194587260	731	389	45	83.62	7.64
chr1	194619257	194620353	1097	643	59	68.91	4.22
chr1	194975774	194977410	1637	541	124	217.09	5.36
chr1	195241188	195242144	957	543	169	802.98	30.11
chr10	3109212	3110508	1297	824	447	235.62	4.37
chr10	3111209	3115566	4358	1618	1669	378.4	3.27
chr10	3115874	3117460	1587	534	609	313.73	3.76
chr10	3972673	3974320	1648	1093	101	158.13	5.9
chr10	3978723	3979760	1038	562	93	217.74	10.5
chr10	4053101	4053918	818	392	49	93.53	8.57
chr10	4266846	4267524	679	316	31	57.92	5.75
chr10	4431737	4433263	1527	438	76	84.49	4.3
chr10	5194153	5195386	1234	778	74	108.75	6.17
chr10	5203870	5204454	585	364	31	56.14	4.31
chr10	5487904	5488663	760	363	57	122.19	8.65
chr10	5504406	5505820	1415	546	132	279.36	13.33
chr10	5527535	5529161	1627	974	161	342.56	15.99
chr10	5549694	5550997	1304	757	74	61.3	3.69
chr10	5805358	5806304	947	456	51	86.82	5.39
chr10	5823542	5824842	1301	934	62	103.32	5.5
chr10	6978627	6979924	1298	738	69	100.33	5.87
chr10	7077303	7078186	884	425	71	117.75	9.31
chr10	7111356	7112279	924	467	61	114.25	8.77
chr10	7210032	7211860	1829	1223	94	56.14	2.94
chr10	7267568	7269349	1782	1041	174	283.97	10.25
chr10	7326709	7327709	1001	492	69	127.95	8.2
chr10	7589368	7590331	964	543	46	80.12	4.58
chr10	7662656	7664063	1408	744	94	179.49	5.62
chr10	7680548	7681432	885	485	40	54.58	5.24
chr10	7725582	7726312	731	404	29	52.17	4.26
chr10	7792389	7793344	956	414	63	175.87	8.67
chr10	8498625	8499535	911	443	58	93.62	6.25
chr10	9853378	9854314	937	515	47	65.69	4.61
chr10	9900311	9901513	1203	768	57	84.06	4.83
chr10	10093400	10094218	819	409	33	59.19	7.1
chr10	10659104	10659655	552	241	33	96.1	8.61
chr10	10710423	10711373	951	653	78	216.95	9.39
chr10	10812765	10813693	929	467	55	111.23	7.45
chr10	10888311	10889073	763	366	31	52.81	6.39
chr10	10942289	10942803	515	171	24	56.68	5.68
chr10	11061351	11062403	1053	495	78	141.78	8.43
chr10	11149074	11149956	883	357	51	114.26	7.56
chr10	11280391	11281315	925	385	56	122.48	6.57
chr10	11342825	11343668	844	451	42	98.08	6.39
chr10	12019062	12019900	839	395	37	62.09	4.42
chr10	12713000	12713854	855	391	40	55.18	5.37
chr10	12796137	12797131	995	508	59	108.98	6.78
chr10	13007944	13009132	1189	626	77	196.31	7.99
chr10	13552678	13553560	883	430	45	107.43	5.68
chr10	13701818	13702765	948	469	55	102.69	6.41
chr10	13714523	13715305	783	297	64	146.82	8.64
chr10	13739394	13740575	1182	708	75	122.2	7.57
chr10	13807943	13808919	977	567	84	209.47	9.6
chr10	13835655	13836604	950	591	102	290.17	11.14
chr10	13868138	13869206	1069	484	59	80.27	4.45
chr10	13905729	13906723	995	581	76	163.26	6.63
chr10	13967320	13968373	1054	615	52	50.73	3.31
chr10	14082027	14083024	998	482	84	200.74	9.71
chr10	14099001	14099861	861	441	44	60.37	5.94
chr10	14705104	14705939	836	452	44	109.79	10.3
chr10	16989949	16990718	770	413	44	102.64	9.94
chr10	16993670	16994204	535	200	29	62.28	6.15
chr10	17129407	17130405	999	497	61	116.55	6.49
chr10	17721674	17724343	2670	637	192	174.84	5.22
chr10	18055062	18056030	969	481	47	80.28	4.76
chr10	18234389	18235767	1379	405	58	94.54	3.92
chr10	18453042	18453811	770	421	39	66.3	4.46
chr10	18545625	18546395	771	422	35	68.46	4.37
chr10	18743033	18744227	1195	766	72	128.66	5.87
chr10	19014742	19015753	1012	475	51	102.6	5.78
chr10	19591540	19592976	1437	1219	67	98.21	4.08
chr10	19907124	19907804	681	226	32	61.54	5.4
chr10	19922413	19923015	603	238	30	73.83	6.39
chr10	19933393	19934775	1383	803	75	118.23	5
chr10	20018018	20019070	1053	469	71	135.04	8.3
chr10	20023271	20024214	944	437	58	94.93	6.53
chr10	20031797	20032470	674	355	35	78.87	6.82
chr10	20311692	20313442	1751	999	100	154.93	4.78
chr10	20951834	20953216	1383	874	86	205.04	8.86
chr10	21465022	21466096	1075	194	47	90	4.26
chr10	21868380	21869314	935	447	52	84.37	5.84
chr10	21891162	21892074	913	460	56	88.17	5.46
chr10	21993841	21995144	1304	903	70	66.07	3.48
chr10	22141977	22143429	1453	650	351	1336.16	19.17
chr10	22470150	22471667	1518	389	83	202.27	7.76
chr10	22701139	22702624	1486	408	71	63.36	3.82
chr10	22731060	22731899	840	447	47	74.87	5.19
chr10	22745796	22747495	1700	778	123	250.7	9.99
chr10	23786660	23787850	1191	487	88	197.75	6.65
chr10	23951384	23952221	838	479	55	156.78	10.06
chr10	24869504	24870552	1049	353	49	102.77	5.68
chr10	25016043	25016792	750	235	67	177.51	8.88
chr10	25023415	25024251	837	362	43	61.78	6.04
chr10	25041013	25041884	872	392	51	91.37	6.41
chr10	25082635	25083858	1224	517	102	201.84	7.65
chr10	25111379	25112253	875	438	56	105.73	8.3
chr10	25120930	25121805	876	458	58	116.92	8.16
chr10	25199560	25200615	1056	623	69	119.09	6.43
chr10	25296709	25297428	720	433	37	86.04	8.11
chr10	28345161	28345962	802	410	35	64.49	5.38
chr10	28492188	28492846	659	194	45	124.46	8.7
chr10	29361339	29362651	1313	691	85	201.05	6.12
chr10	30600549	30601303	755	406	33	66.93	4.62
chr10	30617853	30618990	1138	620	90	280.9	9.98
chr10	30778091	30778884	794	442	86	203.99	10.48
chr10	30780579	30781750	1172	470	107	196.57	11.74
chr10	30802284	30803797	1514	404	83	128.78	4.94
chr10	31609364	31610055	692	468	36	80.33	5.81
chr10	33950654	33951483	830	510	35	66.58	4.62
chr10	34019125	34020241	1117	637	66	141.02	7.58
chr10	34281635	34282920	1286	382	57	78.67	4.98
chr10	34297071	34297986	916	442	50	73.3	5.84
chr10	34316764	34317613	850	490	40	62.92	4.59
chr10	37342660	37343298	639	247	30	57.41	5.97
chr10	37397078	37397918	841	369	38	74.71	5.82
chr10	37907492	37908329	838	418	47	125.84	10.3
chr10	37995480	37996124	645	379	41	128.62	11.01
chr10	39133423	39134458	1036	598	56	116.55	5.87
chr10	39170587	39171735	1149	777	57	59.83	4.34
chr10	39369194	39370185	992	421	64	146.48	7.84
chr10	39612938	39613896	959	569	47	68.45	5.1
chr10	39648050	39649178	1129	335	54	57.8	4.29
chr10	39659345	39660325	981	320	40	50.67	3.13
chr10	39732061	39733338	1278	182	77	112.77	5.01
chr10	39898558	39899592	1035	403	55	83.77	4.38
chr10	40024729	40025738	1010	452	53	96.77	5.8
chr10	40246406	40247414	1009	619	59	101.43	5.06
chr10	40257256	40258146	891	482	45	64.72	5.41
chr10	40302041	40302665	625	214	45	115.29	6.11
chr10	40348489	40349892	1404	734	91	137.2	4.56
chr10	40638149	40638836	688	325	43	79.19	7.2
chr10	40683149	40684032	884	551	39	59.74	3.91
chr10	40847245	40848177	933	446	80	207.8	11.1
chr10	40883091	40884211	1121	930	66	128.74	4.95
chr10	41003938	41004751	814	602	40	68.19	4.04
chr10	41449649	41450923	1275	527	75	133.16	5.48
chr10	41489810	41490766	957	486	44	56.1	3.44
chr10	41518423	41519917	1495	698	89	144.17	5.42
chr10	41678413	41679428	1016	462	75	147.58	8.45
chr10	41833755	41834803	1049	600	54	72.44	5.19
chr10	41859904	41860745	842	469	39	65.42	4.54
chr10	41886983	41888040	1058	262	68	141.28	6.06
chr10	41931489	41932773	1285	700	105	112.93	6.87
chr10	41934362	41935962	1601	422	115	84.8	5.64
chr10	42030853	42031714	862	463	41	80.15	5.88
chr10	42118134	42119494	1361	858	150	318.37	9.25
chr10	42275992	42278896	2905	2042	194	147.11	4.13
chr10	42477892	42478885	994	745	47	89.2	4.57
chr10	42501664	42502822	1159	398	61	119.97	4.61
chr10	42678534	42679383	850	648	45	101.04	4.9
chr10	42761613	42762164	552	296	24	51.59	4.26
chr10	43220843	43221912	1070	448	69	181.36	7.54
chr10	43363225	43364097	873	534	44	70.91	3.85
chr10	43540307	43541353	1047	682	65	138.09	8.56
chr10	43562452	43563470	1019	273	61	132.87	6.96
chr10	44267821	44268776	956	447	50	90.84	4.91
chr10	45066422	45067532	1111	703	61	125.64	6.08
chr10	45577528	45578240	713	376	41	109.17	6.46
chr10	45626439	45627525	1087	383	56	71.2	4.34
chr10	47708452	47709217	766	559	37	84.61	5.33
chr10	49368336	49369284	949	513	60	180.06	10.66
chr10	49639849	49640544	696	263	36	90.36	7.46
chr10	49788336	49789465	1130	445	69	147.34	6.22
chr10	50137713	50138471	759	283	111	475.04	18.74
chr10	50592185	50593196	1012	429	43	84.37	4.26
chr10	50671517	50671982	466	228	25	69.76	6.75
chr10	52381035	52382373	1339	589	67	83.7	4.49
chr10	52416967	52418440	1474	533	71	92.39	3.72
chr10	52529541	52530237	697	352	31	65.22	7.46
chr10	53596149	53597325	1177	700	74	145.69	9.65
chr10	53612033	53612881	849	376	65	165.19	12.3
chr10	53629137	53630236	1100	770	54	87.58	4.91
chr10	53735194	53735980	787	254	42	71.01	4.52
chr10	53750638	53751760	1123	690	57	101.03	5.03
chr10	56114958	56116326	1369	884	72	142.36	5.93
chr10	56228348	56229284	937	320	53	141.48	7.81
chr10	56581888	56582873	986	482	62	143.15	10.1
chr10	57434979	57435635	657	277	29	57.94	5.47
chr10	57485891	57486712	822	456	41	96.36	8.17
chr10	57532004	57532962	959	471	48	103.79	6.09
chr10	57631585	57633176	1592	547	86	129.3	6.77
chr10	57663491	57664787	1297	448	103	269.45	14.02
chr10	57675514	57676164	651	378	29	61.95	5.68
chr10	58221190	58228854	7665	4114	1110	70.33	3.84
chr10	58229401	58235472	6072	1963	811	62.31	4.03
chr10	58238221	58240041	1821	1336	150	272.63	10.18
chr10	58322729	58324015	1287	268	70	142.36	5.84
chr10	58446258	58447316	1059	609	59	136.33	7.14
chr10	59221537	59222470	934	597	43	85.22	4.79
chr10	59308808	59309641	834	350	36	54.95	4.86
chr10	59322767	59323799	1033	649	52	118.87	7.41
chr10	59593388	59594270	883	337	44	69.56	4.67
chr10	59602833	59603514	682	211	34	71.63	5.78
chr10	59702495	59703216	722	301	40	104.38	7.97
chr10	59783956	59785494	1539	788	84	87.76	4.48
chr10	59878929	59880031	1103	533	64	97.12	4.52
chr10	59920907	59921812	906	434	46	68.72	3.93
chr10	59942229	59943222	994	290	48	63.31	4.14
chr10	59950377	59952457	2081	1326	134	154.4	5.04
chr10	59969461	59970686	1226	876	74	75.52	3.41
chr10	60002433	60004020	1588	465	101	179.03	6.62
chr10	60194661	60195733	1073	512	74	101.22	6.88
chr10	60244976	60245744	769	419	35	55.76	4.71
chr10	60277307	60278303	997	403	78	144.3	5.45
chr10	60304987	60306072	1086	659	57	83.16	4.34
chr10	60819751	60821376	1626	950	266	440.83	10.79
chr10	60830379	60832115	1737	1208	102	86.2	4.58
chr10	61147171	61148078	908	736	40	75.06	4.79
chr10	61175054	61175973	920	443	53	68.02	6.47
chr10	61330784	61331606	823	432	40	59.13	5.37
chr10	61372277	61373172	896	473	42	52.29	5.36
chr10	61475453	61476758	1306	329	59	54.29	2.79
chr10	61648234	61649322	1089	525	51	83.33	3.93
chr10	61695209	61696109	901	413	49	65.33	6.02
chr10	61783353	61784467	1115	753	57	66.56	3.97
chr10	62068086	62069116	1031	665	60	95.02	5.33
chr10	62110514	62111517	1004	587	50	54.28	3.2
chr10	62230579	62232168	1590	645	79	95.98	4.76
chr10	62299475	62301206	1732	1123	133	151.35	9.52
chr10	62319885	62321316	1432	800	154	277.45	9.55
chr10	62339120	62340997	1878	966	122	139.41	4
chr10	62410837	62412090	1254	391	62	78.39	4.65
chr10	62449027	62450974	1948	787	146	251.57	5.19
chr10	62577798	62578903	1106	510	65	87.72	5.07
chr10	62601903	62602749	847	480	43	71.56	4.44
chr10	62650705	62651948	1244	771	79	149.67	6.32
chr10	62739718	62740363	646	443	31	53.9	5.22
chr10	62791970	62792982	1013	478	76	190.06	8.09
chr10	62865038	62865923	886	501	43	53.7	4.45
chr10	63022675	63025100	2426	1009	143	171.8	4.2
chr10	63065633	63066547	915	420	42	64.39	4.66
chr10	63099301	63100956	1656	385	142	231.13	5.78
chr10	63243519	63244477	959	513	57	109.91	6.14
chr10	63382233	63383172	940	563	46	58.09	4.72
chr10	63429391	63430404	1014	418	52	83.34	4.92
chr10	63488058	63488818	761	521	69	227.69	13.12
chr10	63582475	63583048	574	226	27	52.14	4.35
chr10	64041598	64042594	997	505	62	98.55	6.83
chr10	64089782	64090735	954	540	53	74.79	6.35
chr10	64118667	64119557	891	435	46	109.48	6.66
chr10	64130114	64131325	1212	340	78	128.72	6.17
chr10	64886797	64887571	775	312	54	174.95	11.01
chr10	65845039	65845728	690	336	31	66.16	5.33
chr10	66181189	66181987	799	255	87	281.54	13.61
chr10	66183036	66183484	449	202	31	57.75	5.32
chr10	66227976	66228737	762	406	33	66.03	6.75
chr10	66357337	66358393	1057	495	84	156.39	8.02
chr10	66640393	66641916	1524	628	126	221.92	5.7
chr10	66780247	66781166	920	500	49	75.68	4.87
chr10	67024134	67025529	1396	467	79	79.93	5.86
chr10	67055629	67056982	1354	937	70	59.31	4.07
chr10	67057973	67059023	1051	486	63	66.44	4.01
chr10	67076215	67077693	1479	492	83	81.81	6.46
chr10	67083491	67084548	1058	486	74	71.26	6.21
chr10	67084709	67085814	1106	563	87	113.57	6.94
chr10	67095875	67096845	971	464	62	60.57	5.02
chr10	67129483	67130114	632	343	31	63.89	5.08
chr10	67185403	67186216	814	348	41	97.61	7.1
chr10	67284559	67285521	963	342	43	57.56	4.18
chr10	67548543	67549833	1291	505	71	101.86	5.64
chr10	68282805	68283673	869	346	44	70.32	5.44
chr10	68658704	68659318	615	323	26	52.74	4.26
chr10	69690525	69691367	843	367	43	55.81	4.32
chr10	69695674	69696715	1042	532	80	131.85	7.67
chr10	69919669	69920341	673	299	33	52.38	4.33
chr10	70204078	70205741	1664	646	96	126.63	4.33
chr10	70222272	70222790	519	171	26	66.27	7.81
chr10	70296633	70297431	799	416	34	62.86	5.16
chr10	70598161	70600567	2407	1765	136	190.9	4.64
chr10	71237457	71238613	1157	615	70	137.36	5.93
chr10	71250407	71251176	770	291	47	97.28	6.17
chr10	71284758	71285760	1003	566	76	155.19	6.67
chr10	71344283	71345776	1494	631	102	119.7	4.91
chr10	71347116	71348352	1237	520	76	74.15	4.93
chr10	71476469	71477216	748	354	34	58.8	5.87
chr10	72296840	72297682	843	430	36	69.45	11.37
chr10	72654373	72655434	1062	360	53	100.33	4.68
chr10	74922317	74923671	1355	827	79	70.87	3.54
chr10	74966501	74967611	1111	714	52	57.03	4.66
chr10	75001108	75002220	1113	508	96	195.64	8.5
chr10	75211624	75212957	1334	878	76	131.86	4.78
chr10	75245465	75246610	1146	477	64	100.1	5.29
chr10	75516814	75518481	1668	401	100	114.76	4.1
chr10	75662247	75663350	1104	498	90	105.33	5.44
chr10	75703829	75705025	1197	615	105	172.53	7.31
chr10	75742824	75743990	1167	732	67	74.57	4.32
chr10	75763720	75764653	934	205	51	104.06	4.79
chr10	75797644	75798859	1216	474	56	80.1	3.73
chr10	75836991	75837938	948	359	52	93.01	5.47
chr10	75859872	75860618	747	405	35	54.69	4.53
chr10	75873043	75874255	1213	303	56	67.6	3.41
chr10	75892550	75893729	1180	1013	55	53.38	3.04
chr10	75921177	75922061	885	387	47	60.33	4.63
chr10	75935359	75936127	769	316	39	60.41	3.95
chr10	75994461	75995265	805	420	42	58.07	6.3
chr10	76068170	76068719	550	360	27	66	6.35
chr10	76345071	76345903	833	434	38	53.31	3.86
chr10	76416473	76417446	974	548	51	82.88	4.85
chr10	76441936	76443196	1261	615	82	145.34	4.51
chr10	76468426	76469309	884	520	53	111.96	7.56
chr10	76531251	76532232	982	494	55	104.69	5.04
chr10	76793925	76794727	803	253	54	79.43	4.58
chr10	76801696	76803146	1451	538	109	142.68	5.08
chr10	76835461	76836325	865	412	40	65.46	4.19
chr10	76882628	76883493	866	463	57	120.86	8.24
chr10	76961362	76962853	1492	477	82	106.71	6.35
chr10	77021010	77022332	1323	380	72	101.16	4.41
chr10	77032726	77034169	1444	352	72	78.17	3.76
chr10	77130305	77131315	1011	435	50	77.67	4.16
chr10	77258628	77260105	1478	363	83	106.43	4.34
chr10	77272382	77273635	1254	770	73	87.72	5.93
chr10	77342723	77343588	866	349	40	59.35	3.68
chr10	77352831	77354028	1198	794	61	71.65	4.25
chr10	77417751	77419047	1297	639	80	107.95	5.33
chr10	77456022	77457229	1208	590	102	180.03	9.03
chr10	77506079	77507782	1704	582	103	52.64	3.59
chr10	77509180	77511006	1827	1272	116	66.92	3.87
chr10	77515085	77516530	1446	825	82	106.49	5.69
chr10	77580840	77582531	1692	1015	98	130.96	4.57
chr10	77621704	77622849	1146	527	61	70.48	4.03
chr10	77978017	77979044	1028	414	75	163	6.27
chr10	78008829	78010274	1446	839	75	114.91	4.87
chr10	78027971	78028520	550	171	24	51.35	4.59
chr10	78169168	78170644	1477	718	83	51.69	3.38
chr10	78184318	78185350	1033	711	51	53.66	3.64
chr10	78244448	78245367	920	483	48	75.24	4.74
chr10	78412348	78413550	1203	558	107	233.99	8.11
chr10	78425319	78426319	1001	530	61	123.63	6.77
chr10	78437991	78438749	759	388	36	55.22	4.16
chr10	78464396	78465669	1274	467	68	80.91	3.89
chr10	78752131	78753204	1074	449	55	101.77	4.51
chr10	78779676	78780267	592	431	27	52.76	4.52
chr10	78787418	78788290	873	465	41	70.94	5.5
chr10	79668494	79670068	1575	993	89	86.84	4.01
chr10	79680397	79682487	2091	1598	123	89.69	5.18
chr10	79704017	79705181	1165	457	82	91.36	4.42
chr10	79766252	79767755	1504	531	106	133.82	4.4
chr10	79779712	79780840	1129	299	52	59.34	4.06
chr10	79853651	79855195	1545	595	121	125.78	4.84
chr10	79959757	79960667	911	550	52	78.41	4.27
chr10	79984205	79986212	2008	511	122	76.94	3.21
chr10	80033859	80035061	1203	491	56	52	3.46
chr10	80039224	80040445	1222	407	70	81.25	4.43
chr10	80102290	80103180	891	415	48	59.29	5.15
chr10	80114793	80116263	1471	982	90	88.72	4.65
chr10	80140835	80142921	2087	1601	151	84.18	3.4
chr10	80159130	80160674	1545	501	90	62.85	3.07
chr10	80164107	80165800	1694	1051	108	51.11	4.45
chr10	80226068	80227457	1390	414	79	107.2	5.46
chr10	80248795	80250394	1600	619	101	73.08	5.14
chr10	80264326	80265625	1300	459	90	93.74	5.56
chr10	80291545	80293008	1464	828	86	59.46	4.03
chr10	80398434	80400496	2063	601	142	139.76	4.23
chr10	80406092	80407568	1477	719	97	92.42	4.46
chr10	80417642	80419108	1467	722	83	72.05	3.42
chr10	80433470	80434455	986	349	50	58.32	3.95
chr10	80621732	80622970	1239	531	79	84.46	4.23
chr10	80656400	80657148	749	369	43	57.8	4.56
chr10	80675743	80677269	1527	492	121	102.51	3.84
chr10	80700790	80703201	2412	1152	151	120.48	4.2
chr10	80736453	80737523	1071	540	66	62.61	4.27
chr10	80754753	80755576	824	198	65	93.92	5.63
chr10	80774049	80775371	1323	662	100	94.47	4.91
chr10	80792027	80793514	1488	634	95	75.98	3.78
chr10	80797734	80799544	1811	815	122	100.04	5.31
chr10	80806731	80807872	1142	771	62	78.64	4.61
chr10	80825847	80827080	1234	817	89	132.59	5.23
chr10	80843867	80844890	1024	667	55	64.84	3.78
chr10	80854764	80856145	1382	575	89	106.19	5.02
chr10	80864220	80865133	914	438	51	54.77	5.08
chr10	80899977	80901474	1498	1027	93	96.46	4.32
chr10	80929647	80930820	1174	387	66	66.62	4.81
chr10	81036820	81037944	1125	454	74	98.07	5.12
chr10	81069244	81070555	1312	884	79	123.78	4.51
chr10	81105024	81106474	1451	966	101	121.85	4.34
chr10	81176039	81177554	1516	698	99	67.32	4.09
chr10	81182250	81183470	1221	533	81	99.45	4.43
chr10	81191928	81193233	1306	686	81	104.25	5.18
chr10	81230324	81230934	611	455	34	50.1	3.67
chr10	81320461	81321809	1349	459	81	51.6	3.34
chr10	81349862	81351324	1463	996	67	84.96	4.4
chr10	81356701	81358234	1534	1076	88	117.69	4.59
chr10	81377568	81379651	2084	1130	110	99.27	3.78
chr10	81383945	81384843	899	481	47	54.88	3.59
chr10	81400210	81401829	1620	502	113	171.36	7.58
chr10	81411216	81412795	1580	522	117	84.9	2.9
chr10	81416554	81417487	934	446	72	63.65	6.12
chr10	81482244	81483249	1006	551	50	57.39	3.76
chr10	81495841	81497008	1168	508	75	97.96	5.41
chr10	81502425	81503395	971	459	51	83.97	5.69
chr10	81544384	81545856	1473	1191	84	82.37	4.17
chr10	81626896	81628183	1288	897	67	103.72	4.31
chr10	81641899	81644335	2437	1797	166	161.71	6.5
chr10	81704189	81705435	1247	673	80	194.3	7.48
chr10	81770638	81771584	947	527	47	81.92	4.42
chr10	81863437	81864548	1112	605	64	171.31	6.75
chr10	81996383	81997933	1551	598	101	237.82	6.41
chr10	82047747	82048807	1061	596	53	85.82	5.09
chr10	82083174	82084050	877	490	45	96.02	5.19
chr10	82127580	82128542	963	560	50	105.27	6.74
chr10	82177896	82179027	1132	652	77	195.51	7.58
chr10	82240941	82241827	887	451	45	78.53	6.32
chr10	82353946	82354794	849	380	39	82.54	6.75
chr10	82622442	82623937	1496	699	79	119.19	4.5
chr10	82629344	82630139	796	422	44	69.93	4.47
chr10	82676772	82677626	855	404	79	218.19	11.75
chr10	82698414	82699758	1345	938	69	100.47	4.76
chr10	82763533	82764738	1206	470	69	106.56	5.15
chr10	82858726	82859686	961	508	46	55.12	5.19
chr10	82860116	82860945	830	416	42	52.64	5.22
chr10	83181492	83183325	1834	364	79	64.81	4.48
chr10	83266437	83267373	937	517	46	65.78	5.03
chr10	83336867	83338092	1226	498	74	137.94	6.29
chr10	83359632	83360674	1043	649	52	72.43	3.9
chr10	83543457	83544497	1041	483	60	139.5	6.95
chr10	83619977	83621216	1240	597	155	239.76	9.48
chr10	83648084	83649063	980	691	68	77.92	5.01
chr10	83699232	83699905	674	301	32	73.24	7.46
chr10	83782436	83783243	808	453	38	65.66	5.14
chr10	84059211	84061223	2013	862	92	59.6	3.09
chr10	84357236	84358993	1758	949	203	365.28	11.48
chr10	84371224	84372267	1044	533	64	94.18	5.54
chr10	84381201	84382497	1297	423	79	115.98	8.36
chr10	84436942	84438772	1831	1324	132	99.65	5.64
chr10	84514052	84514684	633	357	30	64.4	6.39
chr10	84575932	84576924	993	485	45	66.02	4.35
chr10	84621833	84623064	1232	674	82	150.75	5.22
chr10	84916759	84918347	1589	554	85	116.17	4.47
chr10	84963602	84964365	764	396	39	63.54	5.93
chr10	85101831	85102805	975	605	44	83.59	5.78
chr10	85127633	85128615	983	612	48	90.61	5.68
chr10	85184366	85185606	1241	867	64	59.81	3.8
chr10	85242665	85243508	844	237	44	86.97	5.44
chr10	85828678	85829583	906	557	41	81.96	5.23
chr10	85871196	85872028	833	433	37	53.42	4.02
chr10	85916334	85917642	1309	963	72	127.17	7.21
chr10	85927919	85928993	1075	748	61	118.68	5.66
chr10	85957037	85958024	988	583	54	102.3	4.57
chr10	86021313	86022496	1184	412	83	193.36	7.71
chr10	86061991	86062883	893	465	45	68.23	5.58
chr10	86064755	86065613	859	499	41	55.95	3.67
chr10	86339346	86341088	1743	423	98	105.42	4.66
chr10	86358971	86360216	1246	287	62	69.84	4.03
chr10	86463461	86464310	850	357	42	67.08	3.88
chr10	86479451	86480223	773	388	42	72.02	6.85
chr10	86497966	86499415	1450	880	87	142.08	5.64
chr10	86684811	86686248	1438	442	76	118.17	4.83
chr10	86704920	86706721	1802	747	144	194.56	4.92
chr10	86777964	86779601	1638	1130	100	155.66	4.96
chr10	88146585	88147513	929	485	44	94.55	6.7
chr10	88730401	88731503	1103	640	63	107.22	5.43
chr10	89400754	89401455	702	343	31	64.49	5.32
chr10	89731802	89732742	941	459	47	108.66	7.46
chr10	89744730	89745603	874	526	41	66.09	4.69
chr10	89826386	89827588	1203	713	96	152.74	9.31
chr10	89911735	89912424	690	344	33	55.4	6.89
chr10	89981853	89982466	614	205	27	57.47	5.68
chr10	90117876	90118310	435	166	23	58.29	6.24
chr10	90599295	90600362	1068	572	73	144.89	7.23
chr10	90666321	90667509	1189	535	113	276.78	8.49
chr10	90766014	90767065	1052	459	81	177.93	9.49
chr10	91033704	91034506	803	396	36	62.37	4.74
chr10	91082298	91082995	698	254	32	64.02	5.01
chr10	91123172	91124556	1385	1052	70	105.96	4.4
chr10	91171498	91172244	747	256	36	63.71	4.46
chr10	91181097	91182731	1635	590	84	65.43	3.21
chr10	92722135	92722999	865	542	43	91.22	6.31
chr10	93214838	93215841	1004	669	44	59.3	4.86
chr10	93274606	93277482	2877	1326	246	240.09	6.63
chr10	93452915	93453908	994	500	58	101.02	5.87
chr10	93589188	93590299	1112	551	60	63.89	4.04
chr10	93633366	93634414	1049	460	76	146.09	9.15
chr10	93641717	93642623	907	451	54	61.13	4.91
chr10	93730483	93731146	664	235	36	72.17	6.89
chr10	93753730	93754621	892	484	46	53.3	4.52
chr10	93810461	93811059	599	376	44	111.99	7.5
chr10	93889012	93890213	1202	801	71	129.46	8.16
chr10	94035376	94036604	1229	443	60	92.58	3.7
chr10	94129306	94130353	1048	591	101	250.09	9.63
chr10	94147347	94148502	1156	472	69	139.66	5.57
chr10	94198558	94199466	909	454	50	97.35	7.18
chr10	94408315	94409274	960	572	45	76.42	4.58
chr10	94688260	94689117	858	423	47	105.78	6.35
chr10	95142663	95143615	953	609	43	60.32	3.96
chr10	95321767	95322768	1002	448	79	142.99	8.7
chr10	95514186	95515308	1123	583	63	95.47	6.04
chr10	95564263	95564962	700	354	30	50.18	3.79
chr10	95772644	95773420	777	409	36	65.14	5.65
chr10	95939990	95940924	935	518	48	74.36	4.25
chr10	96214636	96215995	1360	555	139	316.62	11.39
chr10	96502647	96503465	819	397	52	117.58	8.04
chr10	96616126	96617442	1317	879	95	140.66	6.2
chr10	96658484	96659531	1048	696	51	62.48	3.98
chr10	96828530	96829386	857	319	132	439.47	14.12
chr10	96847091	96848484	1394	908	136	276.84	6.92
chr10	97159180	97160842	1663	381	95	126.78	6.15
chr10	97313025	97314312	1288	881	74	115.88	5.19
chr10	97602722	97603922	1201	718	76	179.64	8.59
chr10	98333309	98334444	1136	648	102	309.12	12.26
chr10	98486012	98486766	755	388	38	61.74	5.71
chr10	98540782	98541471	690	469	61	191.09	12.17
chr10	98645336	98646229	894	460	49	114.01	5.22
chr10	98913741	98914260	520	226	29	53.31	5.64
chr10	98914288	98915428	1141	480	61	91.8	4.61
chr10	99262811	99263648	838	424	46	51.82	4.19
chr10	99348885	99349714	830	375	35	66.58	6.04
chr10	100486787	100488016	1230	796	74	145.24	5.44
chr10	100617202	100617633	432	158	21	53.93	6.39
chr10	105401814	105402584	771	351	38	56.28	6.06
chr10	105574099	105575822	1724	1292	94	73.48	3.43
chr10	105595549	105596288	740	326	34	57.3	4.21
chr10	105840825	105841812	988	440	55	103.72	7.28
chr10	106468885	106470665	1781	712	87	127.95	5.02
chr10	106732027	106732807	781	394	35	72.81	7.1
chr10	107294051	107294872	822	410	45	105.67	9.14
chr10	107358201	107359197	997	391	77	146.11	6.86
chr10	107361237	107362089	853	493	61	98.69	7.79
chr10	107389157	107390246	1090	479	60	101.18	5.05
chr10	108161371	108162319	949	605	46	88.62	5.46
chr10	108602065	108602533	469	244	22	50.06	6.09
chr10	108765398	108766184	787	389	31	51.65	6.2
chr10	108868020	108868878	859	479	41	55	4.94
chr10	109010313	109011580	1268	698	80	176.39	6.79
chr10	109129280	109130236	957	638	80	244.59	9.2
chr10	109566453	109567225	773	404	42	89.4	7.6
chr10	109672852	109673529	678	258	37	86.34	9.26
chr10	109684289	109685268	980	470	63	118.19	8.77
chr10	109690329	109691239	911	477	56	115.28	9.7
chr10	109741339	109742203	865	487	95	285.39	13.92
chr10	111009352	111010575	1224	687	70	103.89	4.56
chr10	111164025	111165141	1117	865	50	78	4.3
chr10	111226340	111226968	629	309	32	69.57	6.07
chr10	111298009	111299335	1327	470	85	166.47	7.21
chr10	111526899	111528265	1367	437	64	65.77	6.05
chr10	111566496	111567306	811	427	35	61.1	5.91
chr10	111907830	111908456	627	242	30	55.34	6.02
chr10	112928440	112929475	1036	624	49	103.57	6.35
chr10	114890639	114891460	822	278	100	339.21	14.55
chr10	114913703	114914668	966	523	71	178.08	12.23
chr10	115012692	115014097	1406	434	119	213.86	9.56
chr10	115019156	115020071	916	427	84	201.36	11.43
chr10	115184630	115185193	564	374	26	55.62	4.73
chr10	115250923	115252302	1380	1041	62	78.46	3.46
chr10	115315089	115316063	975	555	61	109.3	5.35
chr10	115361777	115362999	1223	723	65	109.02	6.63
chr10	115384427	115385536	1110	461	70	143.96	6.14
chr10	116001626	116002487	862	423	57	132.11	10.94
chr10	116017587	116019406	1820	810	97	114.47	5.58
chr10	116080540	116081407	868	526	53	94.97	5.91
chr10	116361817	116363274	1458	526	100	151.63	9.52
chr10	116581408	116582133	726	277	39	85.14	5.28
chr10	116645175	116646255	1081	625	64	89.03	6
chr10	116653132	116653989	858	415	57	102.06	8.2
chr10	116756040	116757007	968	482	51	51.87	4.41
chr10	116870690	116872086	1397	839	101	141.35	7.33
chr10	116878066	116879799	1734	473	92	64.67	3.38
chr10	117063277	117063945	669	434	30	50.78	4.86
chr10	117223793	117225110	1318	663	79	138.68	6.12
chr10	117376569	117377411	843	472	36	60.32	5.84
chr10	117435269	117436132	864	408	40	57.04	4.14
chr10	117676152	117677193	1042	647	50	88.27	4.32
chr10	117710361	117711243	883	276	38	56.53	4.54
chr10	117745953	117746775	823	408	37	59.14	5.11
chr10	117792112	117793217	1106	476	58	104.56	6.09
chr10	117845604	117846564	961	653	52	118.09	5.55
chr10	118869589	118870180	592	245	26	54.66	4.91
chr10	119239817	119240914	1098	594	63	99.63	5.91
chr10	119477426	119478352	927	411	58	151.29	8.57
chr10	120112659	120113492	834	508	42	85.35	6.67
chr10	120208471	120209608	1138	302	52	99.19	5.13
chr10	120226714	120227590	877	448	41	56.2	4.83
chr10	120635809	120636724	916	432	42	73.38	5.37
chr10	120655096	120655817	722	286	31	57.05	4.37
chr10	120949877	120950560	684	456	35	77.9	5.88
chr10	120978831	120979887	1057	602	54	80.1	4.21
chr10	121364245	121365510	1266	684	67	121.4	5.25
chr10	121586388	121587380	993	439	55	93.36	7.11
chr10	121625990	121626890	901	498	53	108.96	5.04
chr10	121739440	121740859	1420	580	91	169.16	5.24
chr10	122096493	122097618	1126	677	64	99.39	4.93
chr10	122678264	122679550	1287	855	61	86.78	4.48
chr10	122693091	122693745	655	368	35	73.8	6.02
chr10	122807008	122807617	610	351	35	64.72	6.66
chr10	122841734	122842734	1001	499	70	100.78	8.3
chr10	122985960	122986869	910	457	51	68.3	5.87
chr10	123196512	123197588	1077	426	52	83.18	4.64
chr10	126520560	126521773	1214	595	101	248.38	9.6
chr10	126918804	126919731	928	450	54	82.53	5.17
chr10	126952639	126953778	1140	572	102	139.99	6.32
chr10	126986146	126987285	1140	579	86	86.62	5.62
chr10	127030240	127031204	965	542	49	73.62	5.56
chr10	127062885	127064339	1455	330	89	104.02	4.23
chr10	127120637	127121562	926	455	54	54.32	3.04
chr10	127164515	127165519	1005	660	56	79.37	3.78
chr10	127210824	127212103	1280	439	61	70.68	4.01
chr10	127261740	127263455	1716	1163	94	52.84	3.55
chr10	127288601	127291500	2900	855	179	129.94	5.9
chr10	127311125	127312717	1593	539	95	96.79	3.5
chr10	127509301	127513460	4160	2831	222	76.6	3.4
chr10	127521771	127522732	962	469	49	77.09	4.87
chr10	127597123	127598013	891	394	54	54.25	4.93
chr10	127666056	127667775	1720	929	93	55.23	3.14
chr10	127674421	127675491	1071	475	57	54.31	4.08
chr10	128034944	128036240	1297	583	107	199.27	6.07
chr10	128058217	128060036	1820	472	87	107.16	4.21
chr10	128082458	128084223	1766	439	124	141.72	4.59
chr10	128193902	128194572	671	499	43	81.75	4.3
chr10	128194592	128195754	1163	784	54	53.64	3.56
chr10	128210729	128212048	1320	902	58	79.31	4.71
chr10	128232659	128233409	751	350	37	60.21	4.44
chr10	128269806	128271074	1269	798	67	81.42	4.66
chr10	128283078	128284432	1355	713	147	305.39	9.42
chr10	128302733	128303615	883	309	52	95.25	4.91
chr10	128337416	128338668	1253	427	59	65.83	4.22
chr10	128367933	128369837	1905	1254	140	201.37	6.29
chr10	128410919	128411915	997	633	58	58.97	4.04
chr10	128536003	128536844	842	447	37	56.36	4.19
chr10	128546921	128548332	1412	791	88	69.45	4
chr10	128565333	128566677	1345	787	88	167.11	7.42
chr10	128625890	128627261	1372	967	66	89.67	5.42
chr10	128695450	128697206	1757	836	114	203.5	6.65
chr10	128804513	128805855	1343	949	70	77.06	4.78
chr10	128821239	128822310	1072	444	54	82.09	3.79
chr10	128917433	128919375	1943	952	105	63.57	6.14
chr10	128922655	128923926	1272	692	77	71.35	3.63
chr10	130262909	130263766	858	488	43	101.03	9.24
chr10	130541747	130542762	1016	544	54	133.18	6.04
chr11	3101015	3102703	1689	1048	87	197.1	6.75
chr11	3126647	3128940	2294	530	244	256.01	5.04
chr11	3140421	3143772	3352	2157	347	207.01	4.98
chr11	3153486	3154678	1193	364	87	100.47	6.2
chr11	3160732	3163522	2791	869	200	69.62	4.11
chr11	3265729	3266774	1046	625	59	88.72	4.84
chr11	3289680	3291194	1515	1101	79	75.73	3.42
chr11	3408521	3409717	1197	624	64	109.47	5.55
chr11	3451586	3452878	1293	824	85	144.97	6.43
chr11	3506857	3507898	1042	263	60	51.94	2.91
chr11	3513706	3515288	1583	984	104	66.06	4.08
chr11	3515426	3516372	947	412	71	56.25	5.19
chr11	3648619	3649823	1205	722	61	115.96	6.25
chr11	3853124	3854508	1385	543	146	243.04	11.14
chr11	3862841	3864786	1946	894	114	120.88	5.08
chr11	3912984	3914489	1506	764	90	80.81	3.66
chr11	3963541	3964769	1229	843	58	79.57	3.85
chr11	4096120	4097407	1288	661	79	104.15	4.66
chr11	4160089	4160974	886	396	50	84.22	6.12
chr11	4186170	4187377	1208	331	69	126.99	6.02
chr11	4228225	4229179	955	412	46	69.79	5.3
chr11	4661909	4662737	829	435	34	50.36	6.87
chr11	4703825	4705018	1194	494	53	61.94	4.27
chr11	4849287	4850093	807	444	35	68.72	6.7
chr11	4894885	4895749	865	405	39	62.56	4.84
chr11	4915823	4916601	779	361	33	52.52	5.34
chr11	5098286	5099662	1377	460	76	90.09	4.45
chr11	5168235	5170635	2401	1290	183	187.93	5.02
chr11	5421809	5422240	432	261	23	50.64	5.27
chr11	5520836	5521930	1095	713	56	77.5	4.06
chr11	5541657	5542691	1035	483	56	108.06	7.03
chr11	5740740	5741628	889	486	45	73.96	5.83
chr11	5761539	5762874	1336	779	95	187.1	6.09
chr11	5787586	5789014	1429	823	96	131.95	5.59
chr11	5837451	5838443	993	823	41	68.05	4
chr11	5877891	5878912	1022	540	58	102.42	4.76
chr11	5955193	5956240	1048	494	62	104.17	5.44
chr11	6014706	6015774	1069	578	89	114.79	6.83
chr11	6030152	6031494	1343	709	110	125.07	6
chr11	6064946	6066445	1500	1005	79	60.09	3.28
chr11	6120432	6121390	959	229	65	95.61	4.81
chr11	6174485	6175237	753	333	36	51.49	4.23
chr11	6199636	6200800	1165	690	68	112.08	5.49
chr11	6261461	6262306	846	418	40	51.18	4.08
chr11	6267147	6268276	1130	634	58	67.52	3.48
chr11	6274346	6275731	1386	438	89	138.68	4.91
chr11	6291472	6292978	1507	686	100	120.97	4.37
chr11	6415071	6416255	1185	462	65	78.44	5.36
chr11	6443927	6444998	1072	650	51	92.48	4.44
chr11	6479686	6480810	1125	672	79	83.67	5.65
chr11	6481546	6482426	881	490	55	58.77	5.66
chr11	6497221	6497895	675	238	30	55.09	5.49
chr11	6503956	6504810	855	366	47	70.49	6.08
chr11	6528115	6529364	1250	698	70	126.61	4.97
chr11	6605371	6606614	1244	254	70	82.02	4.31
chr11	6625531	6626903	1373	548	86	137.01	4.86
chr11	6889293	6890390	1098	438	89	130.16	7.68
chr11	6894207	6896200	1994	837	141	65.07	4.54
chr11	6898887	6900002	1116	588	103	121.02	7.14
chr11	6952421	6953628	1208	561	125	317.11	12.37
chr11	6966594	6967739	1146	580	126	265.87	11.75
chr11	7054714	7056670	1957	852	203	283.43	10.35
chr11	8523488	8524264	777	403	37	63.37	4.44
chr11	9010638	9011364	727	453	37	90.61	6.04
chr11	11808531	11809310	780	374	34	68.31	6.04
chr11	12191226	12191885	660	285	30	65.48	6.04
chr11	12374742	12375522	781	393	43	113.79	13.14
chr11	16507744	16508662	919	444	46	106.95	6.39
chr11	17051387	17052360	974	525	54	94.13	5.07
chr11	17052437	17053192	756	396	40	72.57	5.85
chr11	17158678	17159673	996	496	59	105.04	4.59
chr11	17211148	17212522	1375	665	86	175.06	6.23
chr11	17257338	17258166	829	439	37	75.8	6.04
chr11	17738672	17739490	819	368	38	81.9	8.53
chr11	17763380	17764076	697	197	56	169.85	11.31
chr11	17953426	17954312	887	556	38	72.97	5.68
chr11	18331390	18332502	1113	692	79	237.32	12.27
chr11	18712350	18713305	956	391	42	61.81	5.36
chr11	19018583	19019487	905	428	66	113.77	5.94
chr11	19026956	19028020	1065	356	46	84.3	3.92
chr11	19899298	19900328	1031	539	100	200.44	10.1
chr11	19919840	19920897	1058	712	61	53.63	4.21
chr11	19938446	19940314	1869	918	191	224.38	6.49
chr11	20112208	20113580	1373	897	80	162.15	5.77
chr11	20200664	20201837	1174	417	57	76.38	4.48
chr11	20310483	20311548	1066	277	44	61.94	4.35
chr11	20332203	20333630	1428	1003	67	81.96	3.95
chr11	20541818	20543106	1289	1010	58	61.13	4.3
chr11	20543126	20543915	790	409	41	61	3.79
chr11	20830615	20831673	1059	353	48	52.81	3.52
chr11	21238424	21239233	810	471	39	88.08	5.33
chr11	21370930	21371769	840	453	39	83.79	5.68
chr11	21571359	21572539	1181	471	67	123.32	4.67
chr11	22512095	22513076	982	618	55	127.99	6.46
chr11	22698241	22699215	975	539	60	106.38	6.87
chr11	22843818	22844700	883	456	76	217.06	11.17
chr11	22971480	22973222	1743	511	103	154.38	6.22
chr11	22981685	22982768	1084	532	60	86.37	4.82
chr11	22990107	22991153	1047	421	66	143.99	6.1
chr11	23007119	23008842	1724	896	103	179.48	4.65
chr11	23067269	23068335	1067	425	87	215.35	7.44
chr11	23254921	23256398	1478	1064	78	97.45	5.02
chr11	23305306	23306646	1341	403	85	154.18	5.94
chr11	23633237	23634153	917	424	44	83.32	5.75
chr11	23665720	23666658	939	522	44	94.06	4.97
chr11	24467216	24468081	866	467	39	80.25	7.81
chr11	24980004	24980879	876	459	40	78.51	6.12
chr11	26386761	26387633	873	603	41	88.83	5.68
chr11	29130473	29131292	820	364	44	105.66	5.07
chr11	29171615	29173406	1792	973	120	288.08	6.38
chr11	29246714	29248018	1305	852	68	112.48	5.32
chr11	29350645	29351481	837	463	42	99.16	12.08
chr11	29373206	29374131	926	586	45	100.85	6.04
chr11	29525879	29526875	997	586	54	134.15	8.41
chr11	29547356	29548751	1396	373	60	106.75	4.56
chr11	30025679	30026751	1073	486	67	124.95	6.8
chr11	30382990	30383688	699	329	29	55.87	5.33
chr11	30508049	30508727	679	386	44	136.92	10.8
chr11	30648934	30649700	767	304	43	116.3	6.04
chr11	30884993	30886086	1094	420	66	150.35	7.78
chr11	30954211	30954931	721	241	42	118.21	8.11
chr11	30985820	30986477	658	247	28	56.42	4.97
chr11	31671354	31672499	1146	683	71	98.04	5.12
chr11	31713011	31714565	1555	806	80	85.34	4.78
chr11	31770999	31772173	1175	765	63	91.2	5.51
chr11	31796082	31797368	1287	412	101	231.56	12.09
chr11	31807051	31808159	1109	642	74	92	5.26
chr11	31849920	31851266	1347	631	85	99.19	4.08
chr11	31869860	31871848	1989	483	141	239.12	6.74
chr11	32205027	32205829	803	584	40	69.14	4.31
chr11	32226188	32227494	1307	364	76	62.98	3.79
chr11	32267057	32267943	887	441	48	95.26	6.48
chr11	32450236	32450805	570	209	31	55.97	4.19
chr11	32454542	32455941	1400	1021	70	90.61	4.08
chr11	32517044	32517981	938	487	78	211.35	9.31
chr11	32548968	32549939	972	479	60	67.94	4.97
chr11	32591470	32593461	1992	514	200	179.85	7
chr11	32621486	32624537	3052	836	380	372.78	8.34
chr11	32641831	32643121	1291	529	127	247.88	8.19
chr11	32679803	32680600	798	488	42	68.87	5.03
chr11	32903825	32904604	780	376	36	50.4	5.69
chr11	32956852	32957667	816	388	45	79.89	6.94
chr11	33147994	33148638	645	425	28	51.69	3.94
chr11	33162634	33163767	1134	425	71	150.3	6.59
chr11	33336239	33337372	1134	800	100	271.49	7.47
chr11	33512664	33513624	961	393	48	105.21	5.47
chr11	33820600	33821473	874	453	42	60.78	6.74
chr11	33827698	33828416	719	318	32	50.47	5.63
chr11	33917488	33918092	605	368	26	50.69	4.42
chr11	34833192	34834001	810	411	39	88.08	5.33
chr11	35231033	35232350	1318	531	81	106.11	4.64
chr11	35303694	35306515	2822	1683	241	237.48	6.38
chr11	35336156	35337227	1072	606	94	182.47	9.02
chr11	35668547	35669389	843	438	48	59.52	5.31
chr11	35768841	35769913	1073	641	56	85.78	6.06
chr11	36001058	36001845	788	405	34	67.29	4.97
chr11	36072833	36073680	848	459	36	52.37	5.11
chr11	36565938	36566771	834	455	46	120.99	7.81
chr11	40692072	40692979	908	450	42	74.41	5.37
chr11	40733367	40734313	947	344	41	78.98	4.26
chr11	40754910	40755751	842	549	40	73.23	5
chr11	41158991	41159601	611	387	30	57.74	4.76
chr11	41632548	41633080	533	167	28	74.63	8.88
chr11	42116908	42117573	666	170	56	224.66	14.92
chr11	42181975	42183158	1184	952	46	89.96	5.33
chr11	42319048	42320147	1100	212	67	121.05	6.83
chr11	42320706	42321447	742	435	38	58.76	6.23
chr11	42468267	42468832	566	321	25	54.44	6.39
chr11	42505720	42506543	824	401	41	79.55	4.97
chr11	42579693	42580351	659	451	29	55.2	4.98
chr11	42649935	42650725	791	381	49	146.53	9.95
chr11	42754660	42755876	1217	448	111	232.14	11.12
chr11	42916364	42917071	708	185	39	90.74	6.35
chr11	42926830	42927870	1041	484	82	211.8	12.04
chr11	43054969	43055630	662	164	41	120.73	8.95
chr11	43313912	43314510	599	246	27	50.11	5.05
chr11	43516734	43518303	1570	1123	94	142.25	8.97
chr11	43528156	43529288	1133	431	52	52.65	3.13
chr11	43569138	43570367	1230	735	70	85.89	4.14
chr11	43681293	43682776	1484	647	72	109.26	4.59
chr11	43747503	43748656	1154	589	58	87.64	4.35
chr11	44470057	44471245	1189	738	64	124.44	6.28
chr11	44625811	44626620	810	432	34	56.01	7.47
chr11	44866398	44867209	812	374	38	63.48	5.06
chr11	45454644	45455605	962	464	78	209.47	11.53
chr11	45471875	45472991	1117	438	124	388.96	15.38
chr11	45537902	45538590	689	222	46	112.78	8.88
chr11	45851398	45852379	982	440	48	90.75	6.63
chr11	45944429	45945412	984	587	48	65.08	4.68
chr11	45954733	45955779	1047	625	49	70.49	4.76
chr11	46293369	46294107	739	311	39	59.41	5.26
chr11	46298318	46299653	1336	898	60	63.21	4.32
chr11	46436739	46437392	654	368	35	92.02	5.33
chr11	48799551	48800875	1325	841	86	153.31	5.98
chr11	48816722	48817781	1060	433	70	114.32	7.03
chr11	49203063	49204012	950	412	52	102.27	7.29
chr11	49243508	49244231	724	293	36	81.09	6.46
chr11	50024449	50025498	1050	600	56	72.54	4.23
chr11	50062083	50062681	599	250	27	51.84	6.46
chr11	50090711	50091817	1107	467	75	122.87	6.68
chr11	50130408	50132292	1885	851	104	90.05	4.73
chr11	50174198	50175471	1274	714	78	120.72	5.55
chr11	50209744	50210948	1205	389	72	80.04	3.37
chr11	50291791	50292966	1176	726	58	75.82	4.1
chr11	50325417	50326522	1106	615	66	126.77	6.17
chr11	50376667	50378473	1807	725	104	139.69	4.63
chr11	50430730	50431352	623	214	33	77.69	5.22
chr11	50632131	50632965	835	428	42	57.38	5.24
chr11	50653842	50654702	861	459	46	88.07	7.25
chr11	50769093	50770355	1263	388	63	93.65	5.19
chr11	50841045	50841883	839	421	44	83.74	6.15
chr11	50887250	50888055	806	448	38	61.59	3.77
chr11	50915683	50916643	961	185	47	79.34	3.81
chr11	50930708	50931990	1283	252	55	72.39	4.12
chr11	51262471	51263792	1322	629	80	128.06	5.26
chr11	51391202	51392197	996	512	70	166.99	9.61
chr11	51584127	51585350	1224	613	77	108.28	5.33
chr11	51606334	51607712	1379	911	82	109.02	4.62
chr11	51635148	51636262	1115	662	56	70.63	3.45
chr11	51688262	51689403	1142	754	57	94.11	4.44
chr11	51756001	51757089	1089	592	67	147.02	6.86
chr11	51831766	51833085	1320	904	67	54.65	4.27
chr11	51967037	51968288	1252	622	96	230.44	9.27
chr11	52097476	52099267	1792	1149	121	177.86	5.01
chr11	52231468	52232173	706	433	34	60.27	4.44
chr11	52333282	52334330	1049	571	71	113.23	6.56
chr11	52335677	52336494	818	440	47	51.84	5.56
chr11	52346094	52346757	664	266	29	50.84	4.44
chr11	52360359	52361610	1252	597	77	98.8	4.16
chr11	52396048	52396965	918	434	43	65.07	5.4
chr11	53025471	53026388	918	458	65	119.76	8.57
chr11	53107452	53108390	939	535	51	98.65	7.25
chr11	53299758	53301071	1314	860	76	120.02	5.19
chr11	53350297	53351390	1094	588	78	156.78	7.41
chr11	53469765	53470569	805	514	44	56.44	4.24
chr11	53478432	53479364	933	345	53	62.81	3.99
chr11	53479681	53480570	890	456	49	58.3	4.96
chr11	53504514	53506049	1536	668	165	322.41	9.79
chr11	53520305	53521840	1536	464	86	50.76	4.34
chr11	53522559	53523612	1054	511	77	75.05	5.53
chr11	53528571	53529950	1380	935	78	68.78	3.81
chr11	53566760	53567709	950	412	57	102.55	5.31
chr11	53891612	53892553	942	270	43	59.97	4.18
chr11	54026510	54029240	2731	526	149	77.85	3.17
chr11	54088675	54089642	968	496	48	91.98	5.34
chr11	54139971	54141002	1032	197	189	856.67	23.86
chr11	54195928	54196693	766	250	45	96.35	5.97
chr11	54303766	54304600	835	351	45	53.36	3.93
chr11	54438182	54439073	892	432	42	66.1	5.48
chr11	54521630	54523491	1862	314	86	132.49	4.23
chr11	54787216	54788081	866	619	41	72.47	4.61
chr11	54860040	54861359	1320	689	83	126.44	5.6
chr11	54865977	54866926	950	546	59	93.56	5.22
chr11	54955606	54956663	1058	674	58	90.4	4.57
chr11	55032838	55033561	724	478	34	55.03	4.31
chr11	55077174	55077910	737	411	35	55.96	4.81
chr11	55097859	55098978	1120	336	54	75.24	4.04
chr11	55203929	55205092	1164	442	68	109.83	4.68
chr11	55261648	55262925	1278	675	118	200.19	7.29
chr11	55323685	55324426	742	388	82	158.02	7.07
chr11	55327359	55328669	1311	881	103	83.04	7.26
chr11	55336037	55337717	1681	680	140	156.72	8.27
chr11	55341399	55342793	1395	626	273	785.05	16.65
chr11	55356338	55357762	1425	698	189	467.61	12.19
chr11	55460675	55461532	858	369	42	61.26	4.78
chr11	55468399	55470510	2112	870	137	174.01	4.64
chr11	57030282	57031016	735	383	38	77.72	4.92
chr11	57645158	57645876	719	329	31	57.94	4.73
chr11	57800870	57801891	1022	687	45	74.09	5.43
chr11	57962240	57963146	907	551	44	71.03	4.86
chr11	58009360	58010168	809	373	36	51.05	3.68
chr11	58066203	58067627	1425	1008	81	80.53	5.59
chr11	58081573	58082347	775	373	32	59.98	6.75
chr11	58096816	58098019	1204	899	60	96.71	4.57
chr11	58103200	58104648	1449	641	98	173.9	6.09
chr11	58301632	58303092	1461	854	85	96.25	4.16
chr11	58306493	58307808	1316	821	74	67.15	3.47
chr11	58322704	58324381	1678	780	100	123.09	4.69
chr11	58846856	58847606	751	435	37	71.95	4.35
chr11	58938202	58939567	1366	762	109	186.19	6.33
chr11	58947394	58949473	2080	1640	151	139.8	4.38
chr11	58953397	58955431	2035	1493	161	145.34	4.13
chr11	58959254	58960712	1459	681	89	75.58	3.51
chr11	58978009	58978825	817	476	37	57.28	5.27
chr11	59162871	59164121	1251	745	76	98.13	4.43
chr11	59191177	59192236	1060	682	57	84.8	4.53
chr11	59201858	59202739	882	374	47	76.62	4.74
chr11	59207722	59208750	1029	716	62	59.86	3.83
chr11	59227509	59229054	1546	1088	87	113.15	4.84
chr11	59449764	59450623	860	369	55	133.23	5.54
chr11	59530051	59531506	1456	961	91	148.7	8.03
chr11	59661747	59662722	976	483	56	69.09	5.54
chr11	59758664	59759967	1304	672	88	94.07	4.72
chr11	59809039	59810665	1627	781	92	79.17	4.38
chr11	59838924	59840615	1692	848	81	84.31	4.36
chr11	59847693	59848741	1049	670	53	64.37	4.3
chr11	59964272	59965505	1234	795	64	76.8	4.94
chr11	60027348	60028632	1285	726	71	57.7	4.31
chr11	60045700	60046943	1244	879	62	102.95	5.25
chr11	60255107	60257014	1908	1396	118	105.98	6.52
chr11	60264422	60265700	1279	533	84	107.83	5.87
chr11	60310834	60311886	1053	328	60	87	5.17
chr11	60352117	60353581	1465	895	88	136.76	4.76
chr11	60416762	60417777	1016	543	59	96.05	4.93
chr11	60454077	60455007	931	463	48	66.42	5.71
chr11	60536795	60538490	1696	498	106	122.51	4.15
chr11	60559225	60559855	631	169	28	56.3	4.42
chr11	60727024	60729028	2005	1298	124	110.94	4.67
chr11	60776868	60778252	1385	528	79	83.95	3.69
chr11	60830288	60831262	975	483	53	85.05	5.95
chr11	60878495	60879360	866	387	44	61.68	5.29
chr11	60913326	60914472	1147	583	56	62.22	3.57
chr11	60931469	60933076	1608	660	88	68.97	3.22
chr11	60953522	60954528	1007	501	51	60.61	4.23
chr11	61021499	61022944	1446	492	83	67.17	3.82
chr11	61029391	61030895	1505	724	142	221.25	8.54
chr11	61037932	61038999	1068	438	61	65.64	4.44
chr11	61174341	61175849	1509	964	97	139.38	5.99
chr11	61225527	61227154	1628	638	132	161.47	8.45
chr11	61266611	61268024	1414	488	75	101.98	5.11
chr11	61407346	61408840	1495	887	91	105	4.23
chr11	61451323	61454446	3124	2689	186	105.34	3.54
chr11	61468275	61469786	1512	497	148	293.27	12.2
chr11	61503782	61505585	1804	1056	105	76.33	3.84
chr11	61528905	61530163	1259	592	109	180.03	7.45
chr11	61578834	61580048	1215	758	64	83.89	4.6
chr11	61620233	61620953	721	226	39	62.44	4.53
chr11	61853896	61855576	1681	1285	132	278.62	8.13
chr11	61930048	61930945	898	371	56	124.15	7
chr11	61956365	61957415	1051	433	57	98.9	7.38
chr11	62024688	62027066	2379	466	169	140.02	6.45
chr11	62280813	62282146	1334	323	66	87.38	4.16
chr11	62456489	62459089	2601	350	141	178.64	3.59
chr11	62550180	62551952	1773	849	104	97.77	3.64
chr11	62602203	62603436	1234	754	92	151.65	6.57
chr11	62731326	62732518	1193	433	59	95.7	4.91
chr11	62756583	62757455	873	456	47	88.03	5.4
chr11	64978263	64979328	1066	585	58	96.38	5.58
chr11	65048582	65049782	1201	770	62	83.2	5.49
chr11	65103815	65104774	960	461	65	115.82	7.42
chr11	65134877	65136139	1263	827	67	76.35	3.82
chr11	65152791	65153636	846	409	40	50.74	4.83
chr11	65402791	65403359	569	261	29	74.02	6.75
chr11	65787952	65788925	974	403	48	77.13	5.09
chr11	66420698	66421535	838	381	36	70.07	8.88
chr11	67052267	67053057	791	453	36	76.19	5.68
chr11	67109790	67110786	997	513	72	170.22	10.08
chr11	67556116	67557020	905	380	54	87.99	7.38
chr11	67667228	67668528	1301	592	176	220.43	7.86
chr11	67669420	67670963	1544	877	171	177.19	8.77
chr11	67966058	67966965	908	349	38	54.82	3.67
chr11	68117610	68118449	840	398	34	50.16	5.37
chr11	68232865	68234749	1885	900	128	189.55	6.6
chr11	68579267	68579975	709	464	34	63.41	4.61
chr11	68690956	68692798	1843	620	117	193.04	7.06
chr11	68764284	68765322	1039	585	57	54.14	3.95
chr11	68852338	68853767	1430	712	95	152.85	5.74
chr11	68900988	68902075	1088	425	72	124.62	4.78
chr11	68939377	68940235	859	441	51	112.11	6.96
chr11	69007888	69008918	1031	326	54	74.23	4.19
chr11	69069952	69071472	1521	728	87	53.24	3.31
chr11	69073036	69074031	996	488	61	62.19	4.96
chr11	69087926	69089825	1900	440	102	66.47	3.09
chr11	69098275	69100418	2144	451	133	52.82	2.75
chr11	69211163	69212226	1064	475	75	190.96	11.26
chr11	69323484	69324510	1027	368	59	70.75	3.8
chr11	69340229	69341535	1307	525	82	120.38	5.49
chr11	69371609	69372695	1087	598	65	98.67	5.78
chr11	69394989	69396489	1501	1165	79	54.79	3.17
chr11	69400576	69402157	1582	980	89	90.97	4.73
chr11	69408122	69409347	1226	735	73	85.28	4.29
chr11	69416888	69418645	1758	799	102	62.22	2.96
chr11	69578749	69579843	1095	605	70	58.24	3.92
chr11	69604709	69606237	1529	1205	82	80.59	5.06
chr11	69632408	69633162	755	311	36	50.39	4.72
chr11	69662265	69663178	914	512	52	74.61	4.63
chr11	69670845	69672983	2139	1698	137	131.88	4.67
chr11	69681571	69682623	1053	491	76	92.35	5.34
chr11	69706364	69707560	1197	673	101	204.75	9.09
chr11	69757780	69759892	2113	793	201	302.63	8.25
chr11	69838029	69839008	980	599	49	52.51	4.29
chr11	69900678	69902164	1487	943	103	149.71	5.81
chr11	69913628	69914901	1274	287	68	76.41	3.56
chr11	69920856	69922362	1507	926	105	180.12	6.37
chr11	69979733	69981024	1292	466	80	127.66	5.36
chr11	69990478	69992262	1785	609	94	71.99	3.13
chr11	70220632	70221818	1187	443	70	74.85	4.14
chr11	70237402	70240512	3111	464	177	129.6	4.45
chr11	70409460	70410792	1333	1051	60	56.32	3.2
chr11	70432038	70433582	1545	369	78	103.2	4.63
chr11	70451459	70452692	1234	853	68	104.73	4.32
chr11	70562319	70563151	833	472	40	56.42	4.23
chr11	70668187	70670456	2270	1003	139	124.82	4.84
chr11	70699716	70701145	1430	379	73	102.29	5.17
chr11	70763558	70764978	1421	457	82	126.04	4.41
chr11	70815560	70816307	748	361	30	54.49	4.97
chr11	70843965	70844577	613	200	28	53.95	4.82
chr11	70969287	70971401	2115	1086	109	118.42	4.66
chr11	70982428	70983555	1128	403	73	133.38	5.55
chr11	71003951	71004832	882	588	52	116.17	6.81
chr11	71018674	71020601	1928	573	148	254.31	5.27
chr11	71938794	71939837	1044	410	88	169.34	5.62
chr11	72067046	72068722	1677	462	89	73.55	5.5
chr11	72129077	72130525	1449	640	82	56	3.46
chr11	72214495	72216075	1581	553	88	145.96	5.61
chr11	72440988	72441918	931	472	52	85.61	5.61
chr11	72570314	72571293	980	628	43	66.47	4.61
chr11	72606614	72607728	1115	440	68	131.72	7.14
chr11	72689602	72690835	1234	761	63	105.07	4.29
chr11	72795100	72796945	1846	1071	119	164.18	5.48
chr11	73176379	73177679	1301	866	65	75.88	4.1
chr11	73198594	73200433	1840	733	104	131.85	4.76
chr11	74547092	74547681	590	157	27	51.71	4.13
chr11	74637402	74638986	1585	652	92	104.25	5.02
chr11	74648704	74650388	1685	785	90	85.84	4.55
chr11	74723345	74724842	1498	1221	79	137.66	6.35
chr11	74770288	74771378	1091	677	60	99.5	5.27
chr11	74829602	74831151	1550	745	105	100.06	3.84
chr11	74837172	74838402	1231	959	72	81.2	3.88
chr11	74866266	74867865	1600	577	107	136.82	4.47
chr11	74897294	74898694	1401	623	79	93.58	4.36
chr11	74925195	74926108	914	426	47	59.92	5
chr11	75014636	75015377	742	447	33	55.43	5.87
chr11	75119179	75120342	1164	824	60	105.66	4.96
chr11	75152898	75153836	939	534	49	69.63	5.49
chr11	75240191	75241150	960	452	75	116.7	7.8
chr11	75280049	75281217	1169	821	58	65.1	3.31
chr11	75348093	75349030	938	300	59	134.25	6.25
chr11	75460998	75462089	1092	658	70	101.68	5.08
chr11	75486296	75487196	901	481	44	84.85	5.4
chr11	75510438	75511808	1371	558	65	70.42	4.7
chr11	75531118	75533156	2039	582	123	70.82	3.92
chr11	75586900	75588635	1736	1198	94	111.72	4.84
chr11	75630196	75631599	1404	581	108	193.48	6.55
chr11	75678742	75679768	1027	439	68	153.11	5.69
chr11	75732226	75733359	1134	327	55	67.79	3.52
chr11	75781496	75782650	1155	771	55	59.71	3.86
chr11	75842771	75843421	651	248	32	50.54	4.83
chr11	75869268	75870430	1163	808	69	69.01	4.75
chr11	76052335	76053200	866	416	47	70.5	6.16
chr11	76179220	76180101	882	310	39	69.99	3.96
chr11	76201443	76202552	1110	496	61	92.67	5.26
chr11	76216973	76218062	1090	654	63	90.39	3.93
chr11	76243223	76244148	926	383	48	92.9	4.84
chr11	76254876	76256256	1381	979	84	62.15	4.49
chr11	76289588	76291043	1456	995	103	102.41	8.63
chr11	76406361	76407644	1284	411	77	115.09	5.09
chr11	76510172	76510929	758	401	48	85.33	7.26
chr11	76524678	76525440	763	457	35	65.44	6.13
chr11	76536956	76537961	1006	652	47	72.84	6.12
chr11	76639087	76640247	1161	803	50	65.52	5.22
chr11	76645625	76646629	1005	516	67	95.88	6.64
chr11	76671632	76673363	1732	380	95	103.76	3.49
chr11	76763014	76764100	1087	646	69	153.37	8.68
chr11	76809256	76810110	855	416	58	118.51	7.02
chr11	76846565	76847409	845	407	40	70.39	5.5
chr11	76861085	76861864	780	283	45	68.31	6.27
chr11	76945194	76945967	774	384	38	72.58	5.25
chr11	77077876	77078896	1021	534	56	135.49	6.8
chr11	77215595	77217140	1546	1079	77	156.94	5.75
chr11	77624336	77625312	977	616	44	74.1	4.1
chr11	77685473	77686580	1108	566	94	245.75	8.23
chr11	77840034	77841088	1055	628	88	155.06	7.58
chr11	77850043	77851351	1309	361	63	66.48	4.05
chr11	77870972	77871887	916	681	69	120.47	6.62
chr11	77893488	77894411	924	464	49	61.75	3.69
chr11	77906658	77907422	765	485	47	102.9	6.66
chr11	77950387	77951592	1206	597	97	170.34	6.16
chr11	77965204	77966414	1211	505	90	126.29	5.82
chr11	77981223	77983111	1889	1381	127	115.75	4.72
chr11	78031630	78033327	1698	677	83	57.71	3.23
chr11	78044615	78045223	609	272	29	60.92	5.25
chr11	78079888	78080817	930	538	43	82.79	6.68
chr11	78094260	78095130	871	425	45	82.77	7.29
chr11	78177493	78178588	1096	464	66	97.03	5.19
chr11	78245303	78246310	1008	550	50	71.81	4.23
chr11	78490317	78491473	1157	645	64	60.62	4.15
chr11	78497435	78498423	989	499	56	71.99	4.19
chr11	78502700	78503882	1183	439	69	92.38	6.45
chr11	78535807	78536918	1112	705	60	70.91	4.69
chr11	78550304	78551775	1472	1031	76	85.9	3.72
chr11	78697115	78698320	1206	364	53	76.39	6.62
chr11	79116516	79117272	757	478	39	50.6	4.23
chr11	79254504	79255361	858	493	39	62.31	5.09
chr11	79686323	79687338	1016	179	43	54.75	3.33
chr11	79703870	79705200	1331	476	67	72.48	3.93
chr11	79729202	79730276	1075	479	66	115.25	5.89
chr11	79908448	79909404	957	493	55	106.46	6.9
chr11	79961838	79962707	870	351	47	98.41	6.42
chr11	80089469	80090295	827	378	36	52.29	3.81
chr11	80141700	80142604	905	449	59	139.86	7.64
chr11	80183578	80184214	637	309	30	68.72	5.33
chr11	80208597	80209830	1234	440	87	176.27	7.57
chr11	80377493	80378343	851	465	40	59.12	5.83
chr11	80428033	80428988	956	492	52	93.9	6.93
chr11	80483807	80484980	1174	490	70	74.42	4.66
chr11	80602787	80603432	646	475	31	60.39	4.37
chr11	80876827	80877876	1050	649	65	120.84	6.83
chr11	81767454	81768239	786	428	38	55.29	5.32
chr11	82521181	82522097	917	427	60	119.16	8.45
chr11	82541122	82541901	780	390	37	56.44	6.38
chr11	82683608	82684465	858	404	53	91.04	8.54
chr11	82763769	82764881	1113	690	56	118.69	6.39
chr11	82907955	82908860	906	503	48	72.01	5.82
chr11	83270711	83271996	1286	876	68	100.52	6.21
chr11	83291120	83291973	854	403	42	79.11	6.18
chr11	83298556	83299473	918	308	69	124.18	6.35
chr11	83302170	83303463	1294	469	78	96.74	4.17
chr11	83472068	83473210	1143	738	47	58.08	3.81
chr11	83752922	83754356	1435	716	87	176.34	5.57
chr11	83941750	83942541	792	342	37	66.9	5.31
chr11	83963804	83964805	1002	604	48	84.3	6.45
chr11	84053398	84054380	983	356	67	99.15	5.21
chr11	84067895	84068842	948	493	48	70.26	4.44
chr11	84129102	84130284	1183	683	71	137.47	5.66
chr11	84512977	84514207	1231	478	74	151.36	6.44
chr11	84553882	84554709	828	550	39	71.98	3.79
chr11	84797647	84798506	860	365	38	59.19	4.54
chr11	84818655	84820096	1442	1046	87	108.22	4.62
chr11	84828437	84829847	1411	737	82	111.58	4.55
chr11	84869407	84870244	838	574	40	69.54	4.51
chr11	84879492	84880717	1226	792	67	97.24	5.19
chr11	84915773	84916822	1050	685	59	81.14	4.63
chr11	85139899	85140868	970	391	52	117.52	7.88
chr11	85234358	85235682	1325	787	82	143.7	5.19
chr11	85310447	85311727	1281	549	66	58.07	3.51
chr11	85329193	85330303	1111	216	74	129.87	7.09
chr11	85352183	85353683	1501	1066	91	133.32	5.26
chr11	85621695	85622637	943	673	43	72.86	4.06
chr11	86200809	86201883	1075	376	47	86.58	5.54
chr11	86257232	86258008	777	310	33	64.16	5.33
chr11	86357897	86358744	848	369	50	139.91	7.05
chr11	86483772	86485195	1424	438	95	173.02	7.59
chr11	86544345	86545347	1003	450	56	105.05	7.25
chr11	86683314	86684329	1016	303	52	84.42	4.42
chr11	86756964	86758738	1775	628	152	276.86	7.92
chr11	86807064	86808003	940	529	43	75.89	4.47
chr11	86894030	86894912	883	440	44	62.52	5.43
chr11	86949636	86950550	915	423	50	65.51	4.57
chr11	86992943	86994128	1186	688	64	70.77	5
chr11	87010404	87010951	548	393	25	54.5	4.13
chr11	87073155	87074592	1438	1007	80	114.65	4.4
chr11	87086414	87087246	833	391	49	100.34	6.38
chr11	87108233	87109733	1501	1033	97	204.97	5.96
chr11	87403982	87405579	1598	209	70	108.8	4.44
chr11	87422276	87423689	1414	698	349	701.83	12.41
chr11	87426158	87427537	1380	638	308	546.35	12.47
chr11	87442250	87444005	1756	1095	263	590.65	14.16
chr11	87447894	87449756	1863	840	242	513.8	15.23
chr11	87461678	87462938	1261	706	198	624.53	15.4
chr11	87470609	87471953	1345	835	167	503.98	17.64
chr11	87590953	87592525	1573	849	96	68.46	3.95
chr11	87638956	87639839	884	501	46	95.93	6.31
chr11	87736812	87738089	1278	827	74	103.54	4.15
chr11	87763094	87765139	2046	1686	104	60.75	3.15
chr11	88046870	88048405	1536	381	90	141.75	4.93
chr11	88067534	88068050	517	373	25	56.68	5.35
chr11	88086647	88087750	1104	623	58	86.6	5.69
chr11	88140520	88141279	760	367	35	58.87	4.81
chr11	88215328	88216279	952	380	48	65.3	4.28
chr11	88351477	88352433	957	580	43	58.77	4.2
chr11	88718389	88719441	1053	700	53	122.01	6.39
chr11	88955215	88955982	768	365	33	65.28	4.26
chr11	88968193	88971332	3140	2025	234	192.98	3.84
chr11	89059761	89061011	1251	478	56	55.96	3.96
chr11	89081496	89082273	778	364	46	93.74	7.38
chr11	89100270	89101388	1119	783	54	107.34	5.01
chr11	90248912	90249952	1041	463	47	75.82	4.32
chr11	90417544	90418663	1120	634	63	133.83	6.08
chr11	90637583	90638686	1104	636	60	116.48	5.01
chr11	93120790	93121682	893	524	43	52.87	3.22
chr11	93123446	93124283	838	323	42	56.99	3.49
chr11	93154624	93155507	884	453	58	120.64	8.67
chr11	93173680	93174387	708	440	43	93.79	8.88
chr11	93185314	93186176	863	374	55	112.57	7.24
chr11	93217329	93218061	733	366	40	69.65	6.85
chr11	93393155	93393959	805	399	42	64.28	6.15
chr11	93401117	93401763	647	225	48	134.78	10.36
chr11	93471360	93472439	1080	607	83	183.53	8.4
chr11	93490192	93491185	994	521	76	122.99	8.73
chr11	93515451	93516180	730	373	50	99.6	8.43
chr11	93565467	93566478	1012	528	71	114.52	6.78
chr11	93614558	93615481	924	477	55	110.55	6.84
chr11	93642782	93644164	1383	881	100	166.95	6.44
chr11	93695897	93697298	1402	752	95	142.59	6.86
chr11	93884550	93886369	1820	878	107	179.76	4.89
chr11	93955420	93956503	1084	562	63	84.23	4.87
chr11	93967386	93968824	1439	973	111	200.47	7.51
chr11	93994995	93996267	1273	880	69	94.48	5.08
chr11	94043865	94044660	796	292	52	163.7	9.23
chr11	94160209	94161049	841	398	48	69.69	5.3
chr11	94210226	94211885	1660	1265	107	131.59	4.94
chr11	94276788	94277712	925	506	44	52.08	3.2
chr11	94321308	94322580	1273	725	71	82.15	4.33
chr11	94360986	94362016	1031	589	52	58.54	4.61
chr11	94521012	94521973	962	576	47	83.29	3.63
chr11	94547917	94549566	1650	1056	104	114.92	4.99
chr11	94629195	94630169	975	541	48	78.3	5.43
chr11	94676865	94677891	1027	842	55	63.94	3.1
chr11	94913294	94914227	934	439	47	63.42	4.76
chr11	94978651	94979620	970	487	58	88.16	5.97
chr11	95000906	95002470	1565	356	91	72.04	4.84
chr11	95024076	95025586	1511	554	125	171.55	7.06
chr11	95038953	95042597	3645	2588	273	89.59	2.91
chr11	95116875	95117603	729	372	40	86.31	6.35
chr11	95309334	95310796	1463	852	93	140.82	4.89
chr11	95384451	95385419	969	627	47	57.09	4.19
chr11	95401794	95402612	819	474	48	60.76	5.63
chr11	95414092	95415249	1158	738	56	91.97	5.03
chr11	95520597	95522282	1686	1223	85	108.95	4.51
chr11	95823504	95824685	1182	690	70	101.27	5.49
chr11	95858319	95860109	1791	1382	110	118.49	4.1
chr11	96064935	96066103	1169	581	74	122.73	6.04
[truncated: 9,829 more rows]

## Sheet: Midbrain
chr	start	end	length	summit	tags	#NAME?	fold_enrichment
chr1	4785122	4786140	1019	613	54	163.38	10.65
chr1	4807409	4808326	918	444	43	109.69	7.64
chr1	4857422	4858732	1311	165	53	119.9	5.32
chr1	6214225	6214924	700	394	25	55.06	6.5
chr1	7088237	7089515	1279	629	69	163.87	7.26
chr1	9544965	9546153	1189	940	52	88.41	4.53
chr1	9748053	9749019	967	574	38	92.31	6.25
chr1	9943792	9944418	627	382	27	77.44	7.21
chr1	16656860	16657627	768	320	34	83.53	5.95
chr1	16664896	16665678	783	350	36	106.44	7.21
chr1	20890121	20890938	818	378	34	62.35	5.14
chr1	21166156	21166758	603	278	23	58.83	7.69
chr1	23255606	23256687	1082	557	57	125.44	6.23
chr1	24611517	24616270	4754	2216	6078	3100	2.87
chr1	24684003	24684392	390	161	18	51.86	7.12
chr1	26686742	26688517	1776	810	143	338.05	6.54
chr1	30873520	30874226	707	369	27	51.82	4.79
chr1	30949660	30950447	788	394	33	88.63	6.73
chr1	32172050	32172938	889	646	37	96.97	6.73
chr1	33719542	33720579	1038	351	48	109.64	5.59
chr1	33814108	33814854	747	475	30	77.76	6.73
chr1	34143159	34143744	586	160	24	56.36	5.06
chr1	34439105	34440170	1066	414	41	77.27	4.54
chr1	34579321	34580063	743	521	32	77.35	5.99
chr1	34842854	34843566	713	327	32	60.43	6.54
chr1	34849618	34850202	585	344	24	66.48	5.77
chr1	36444961	36445640	680	388	25	59.96	6.73
chr1	36546700	36547615	916	679	40	85.84	6.34
chr1	36691036	36692172	1137	743	49	91.13	4.46
chr1	36784439	36785211	773	407	27	59.51	5.77
chr1	37429777	37430547	771	426	33	88.93	7.54
chr1	37540893	37541674	782	403	30	69.45	6.45
chr1	37864394	37865869	1476	426	100	231.72	5.9
chr1	37890186	37890940	755	436	27	56.14	6.75
chr1	37996652	37998496	1845	713	97	180.65	6.72
chr1	38129603	38130534	932	163	38	73.04	4.7
chr1	38836409	38837096	688	358	26	51.07	5.7
chr1	38847722	38848422	701	327	25	54.37	5.99
chr1	38987305	38987829	525	374	21	52.61	5.32
chr1	39367219	39368322	1104	701	44	70.85	5.27
chr1	39577138	39577925	788	350	28	50.26	5.37
chr1	42850778	42851357	580	351	21	51.32	5.77
chr1	43092286	43093048	763	351	30	64.28	5.95
chr1	43778289	43778980	692	302	33	76.76	6.78
chr1	43827531	43828293	763	410	34	97.44	8.14
chr1	43933336	43934330	995	435	49	145.12	8.36
chr1	44118420	44119266	847	444	39	100.43	8.19
chr1	45794902	45795779	878	439	39	109.68	7.21
chr1	46853145	46854366	1222	849	57	92.68	6.08
chr1	50927018	50927870	853	473	38	77.91	6.36
chr1	51477978	51478969	992	417	45	127.43	6.73
chr1	52113316	52114307	992	570	45	103.78	6.92
chr1	52118978	52119815	838	384	32	50.26	5.05
chr1	52232887	52233687	801	387	37	101.64	7.65
chr1	52630404	52631058	655	280	25	62.02	6.18
chr1	52817280	52818098	819	397	32	62.58	4.86
chr1	53296684	53297441	758	426	34	91.28	6.75
chr1	53352264	53352969	706	511	41	152.07	9.61
chr1	54250340	54251080	741	360	34	96.32	8.75
chr1	54438709	54439279	571	295	21	52.36	5.77
chr1	55027034	55027941	908	442	41	111.11	8.29
chr1	55052290	55053200	911	579	41	89.76	6.26
chr1	55087905	55088753	849	388	38	71.08	5.25
chr1	55130788	55131522	735	293	36	114.1	10.09
chr1	55236797	55237546	750	334	29	63.61	7.43
chr1	55405463	55406245	783	387	29	50.66	7.04
chr1	57969680	57970436	757	390	34	98.68	7.69
chr1	58422915	58424373	1459	162	56	98.43	5.95
chr1	58445210	58445800	591	384	22	55.11	5.29
chr1	58504641	58505442	802	449	31	68.48	6.21
chr1	58586249	58586971	723	434	26	55.24	5.77
chr1	58972868	58973871	1004	430	47	103.77	5.37
chr1	59912688	59913663	976	299	36	66.48	5.02
chr1	60097899	60098590	692	330	26	52.72	5.86
chr1	60180049	60180819	771	370	38	118.99	7.6
chr1	60343051	60343814	764	390	28	60.21	5.75
chr1	60566424	60566986	563	303	23	55.87	6.46
chr1	63176312	63177228	917	466	44	80.55	5.89
chr1	63630097	63630942	846	362	35	91.8	8.65
chr1	64121571	64122852	1282	855	64	107.04	4.91
chr1	64532500	64533392	893	466	40	91.37	6.47
chr1	64690195	64691258	1064	660	42	89.02	7.43
chr1	64956568	64957170	603	357	23	54.11	5.4
chr1	65186076	65186921	846	243	33	71.53	4.37
chr1	66174777	66175480	704	337	27	66.38	5.7
chr1	66386701	66387126	426	264	19	58.43	6.5
chr1	66700372	66701227	856	412	41	103.61	6.56
chr1	72225700	72226794	1095	314	58	136.77	6.17
chr1	72236580	72237347	768	409	31	69.81	7.32
chr1	72243583	72244761	1179	857	53	111.91	5.87
chr1	72254606	72255567	962	536	47	92.88	7.49
chr1	72582708	72583899	1192	400	52	90.59	4.61
chr1	72710786	72711557	772	458	34	90.94	8.23
chr1	74284466	74285401	936	532	42	72.15	5.69
chr1	74295162	74296299	1138	818	56	99.59	4.8
chr1	74386506	74387633	1128	397	53	70.59	4.52
chr1	74391098	74391741	644	380	37	80.2	7.22
chr1	74505618	74506315	698	311	27	66.44	6.6
chr1	74587610	74588696	1087	661	56	116.85	6.46
chr1	74802901	74803715	815	485	30	55.44	5.33
chr1	74854289	74855347	1059	549	50	78.81	3.99
chr1	75124652	75125363	712	352	26	52.17	5.56
chr1	75142389	75143216	828	395	39	67.23	5.7
chr1	75180028	75180592	565	367	21	50.25	5.99
chr1	75191586	75192451	866	419	43	105.64	7.39
chr1	75316858	75318419	1562	1007	103	222.95	5.96
chr1	75521088	75521898	811	487	33	80.35	6.4
chr1	75559402	75560105	704	231	30	59.52	5.48
chr1	76570393	76570900	508	345	20	54.83	6.25
chr1	78537341	78538236	896	438	41	100.39	7.12
chr1	78573711	78574312	602	212	34	112.43	9.48
chr1	78657541	78658325	785	335	40	88.76	6.61
chr1	79439690	79440382	693	328	31	90.8	5.77
chr1	79580833	79581837	1005	646	37	81.53	5.23
chr1	79749864	79750633	770	398	34	93.78	12.16
chr1	79775713	79776513	801	323	36	95.2	7.15
chr1	82315979	82316849	871	448	36	93.92	8.17
chr1	84956708	84957369	662	316	27	58.67	6.92
chr1	85074649	85075631	983	520	51	62.08	4.87
chr1	85206430	85207090	661	388	26	56.27	4.61
chr1	86154375	86155084	710	540	31	61.12	4.58
chr1	86434416	86435249	834	196	42	81.33	4.51
chr1	86441856	86442808	953	332	35	52.2	3.27
chr1	86486965	86488304	1340	495	82	177.82	8.17
chr1	86503827	86504855	1029	390	57	103.83	5.5
chr1	86524796	86527181	2386	1954	125	122.65	4.62
chr1	87213533	87214252	720	319	28	62.33	6.99
chr1	87755602	87756409	808	332	34	81.97	7.04
chr1	88276208	88278803	2596	1431	195	136.26	5.89
chr1	89454454	89455157	704	161	33	65	5.1
chr1	89576778	89577537	760	159	34	70.83	5.58
chr1	90603021	90603862	842	396	38	102.07	8.17
chr1	91249844	91250475	632	274	25	52.42	5.26
chr1	91459174	91459959	786	322	39	80.4	6.09
chr1	92180026	92181331	1306	943	62	115.19	5.51
chr1	92473415	92474221	807	357	36	78.74	5.44
chr1	92641591	92642380	790	470	34	66.96	5.21
chr1	92906581	92907495	915	398	50	72.89	5.07
chr1	92933826	92934895	1070	429	67	153.7	6.08
chr1	93305515	93306265	751	434	30	58.46	6.26
chr1	93342480	93342978	499	154	23	58.14	5.12
chr1	93477961	93479236	1276	850	66	140.53	4.53
chr1	93635348	93636317	970	555	57	139.63	7.06
chr1	93754451	93755399	949	438	63	168.21	8.93
chr1	93803452	93804304	853	439	36	64.39	6.81
chr1	93824919	93825912	994	420	47	75	5.22
chr1	95313268	95314196	929	467	38	80.16	4.99
chr1	97769577	97770469	893	555	37	62.12	4.23
chr1	100179958	100180393	436	284	18	53.44	8.17
chr1	105663339	105664302	964	638	45	113.65	5.52
chr1	106171116	106172121	1006	310	46	86.98	4.93
chr1	106759308	106760264	957	493	53	143.13	7.29
chr1	106796469	106797108	640	277	23	54.51	5.29
chr1	118388496	118389532	1037	405	52	123.28	6.87
chr1	118458709	118459610	902	382	49	125.44	8.18
chr1	119837334	119838005	672	269	24	52.78	5.07
chr1	120115448	120116169	722	357	30	61.92	6.65
chr1	121327622	121328356	735	376	33	87.51	6.65
chr1	121567576	121568408	833	297	35	93.19	5.75
chr1	125435425	125436209	785	363	37	90.59	7.23
chr1	125560131	125560715	585	229	23	51.62	5.48
chr1	127204678	127205330	653	323	27	72.18	6.13
chr1	127773557	127774533	977	523	50	121.27	8.34
chr1	127868523	127869307	785	626	35	91.21	5.77
chr1	128102375	128103449	1075	444	52	148.67	6.91
chr1	131152857	131153492	636	228	24	56.83	6.45
chr1	131526989	131528219	1231	538	82	181.92	7.06
chr1	131554894	131555625	732	403	26	58.84	6.23
chr1	131909956	131910620	665	273	23	51.57	6.23
chr1	132007190	132008073	884	506	42	94.43	5.68
chr1	132417001	132417830	830	448	32	56.55	6.14
chr1	132476609	132477672	1064	448	47	117.44	5.81
chr1	133130689	133131766	1078	470	58	105.47	5.96
chr1	133594316	133596183	1868	404	134	274.27	7.61
chr1	133609834	133610653	820	520	43	112.19	7.73
chr1	133661143	133661814	672	263	26	52.86	5.7
chr1	134060646	134061506	861	428	35	59.28	4.66
chr1	134078709	134079800	1092	447	61	117.66	6.29
chr1	134098927	134099812	886	563	35	74.9	4.74
chr1	134151470	134152178	709	334	25	56.73	6.73
chr1	134244155	134244833	679	256	28	59.62	5.59
chr1	134361706	134362566	861	375	43	114.66	8.26
chr1	134494099	134495041	943	571	53	124.42	7.78
chr1	134556243	134557467	1225	813	57	93.98	6.47
chr1	134955633	134956287	655	395	26	60.98	6.6
chr1	134962165	134962787	623	467	23	56.45	5.29
chr1	135154435	135154931	497	159	20	50.13	5.68
chr1	135313410	135314156	747	413	33	89.81	7.83
chr1	135374815	135375673	859	460	34	54.34	4.61
chr1	135430168	135430920	753	379	31	62.14	5.44
chr1	135728798	135729576	779	432	36	84.06	7.88
chr1	136345667	136346520	854	509	43	92.87	6.27
chr1	136415037	136415570	534	185	21	56.87	5.29
chr1	137898140	137898890	751	384	29	58.17	5.21
chr1	143702710	143703326	617	239	22	52.13	5.29
chr1	143776805	143777748	944	391	43	91.71	7.63
chr1	150392351	150393450	1100	484	56	126.77	6.21
chr1	151344084	151344805	722	473	32	61.42	4.58
chr1	151427974	151429066	1093	458	59	162.8	8.5
chr1	151754840	151755598	759	382	30	64.76	5.52
chr1	153401618	153402158	541	377	20	50.77	4.81
chr1	153679063	153679770	708	300	32	81.5	7.64
chr1	153899482	153900964	1483	440	66	76.95	5.39
chr1	154102614	154103360	747	534	37	101.31	6.7
chr1	154150055	154150688	634	376	24	60.26	5.77
chr1	155099341	155099949	609	261	25	55.2	4.86
chr1	155973086	155974068	983	551	45	101.34	5.55
chr1	156035487	156036940	1454	999	79	127.21	5.04
chr1	156040390	156041098	709	440	40	76.07	7.06
chr1	157412286	157413042	757	411	34	95.67	7.02
chr1	160194561	160195582	1022	460	50	131.04	7.59
chr1	160212361	160213541	1181	668	67	127.05	6.46
chr1	161034723	161036037	1315	426	61	81.97	5.96
chr1	161070301	161071073	773	438	31	59.19	5.79
chr1	161269231	161269946	716	356	25	55.98	6.73
chr1	161968871	161969339	469	311	25	84.66	8.04
chr1	161976198	161976900	703	354	25	57.14	5.27
chr1	162477586	162478364	779	393	33	89.86	7.69
chr1	162548292	162548961	670	271	35	99.53	6.52
chr1	162740213	162741075	863	445	35	80.8	6.65
chr1	163779260	163779919	660	319	35	120.91	10.09
chr1	164248356	164249022	667	288	25	55.28	5.32
chr1	164307084	164307951	868	410	37	79.18	5.22
chr1	164457762	164458864	1103	703	52	53.35	3.71
chr1	164787713	164788268	556	359	21	54.14	4.81
chr1	164898757	164899620	864	394	38	77.88	4.93
chr1	165046591	165047168	578	415	21	51.55	4.81
chr1	165236674	165237521	848	351	38	108.33	6.25
chr1	165460311	165461726	1416	999	71	154.93	6.98
chr1	165634082	165634956	875	376	38	67.2	5.57
chr1	165763318	165764045	728	400	28	59.56	5.99
chr1	166378733	166379657	925	395	39	83.06	4.89
chr1	167308149	167309146	998	352	43	86.26	5.02
chr1	168432066	168432792	727	402	29	68.04	8.96
chr1	169531257	169532045	789	284	54	214.2	11.26
chr1	169747482	169748184	703	293	25	50.79	6.6
chr1	169968944	169969736	793	359	31	65.48	6.79
chr1	170174772	170175628	857	408	39	85.8	6.18
chr1	170867399	170868094	696	417	30	79.75	7.77
chr1	170885075	170885771	697	301	24	53.2	6.73
chr1	171044245	171044809	565	159	23	63.67	4.81
chr1	171063694	171065863	2170	926	109	109.88	4.85
chr1	171150231	171150882	652	317	30	85.39	6.8
chr1	171222220	171222886	667	311	40	119.59	7.53
chr1	171246771	171247674	904	442	51	119.08	8.03
chr1	171270001	171270706	706	299	29	67.04	6.84
chr1	171280823	171281698	876	396	47	127.71	10.24
chr1	171287558	171288423	866	330	33	62.42	4.48
chr1	171294429	171295259	831	322	40	95.34	5.05
chr1	171328601	171329567	967	665	37	78.97	5.36
chr1	172147590	172148481	892	402	45	106.77	8.23
chr1	172309193	172310511	1319	615	57	55.62	4.26
chr1	172376063	172376776	714	310	32	65.82	5.48
chr1	173390018	173390586	569	198	23	62.3	5.7
chr1	175625311	175626068	758	446	31	81.71	6.25
chr1	176814414	176815225	812	385	33	66.65	4.79
chr1	177796222	177797195	974	479	50	128.91	7.53
chr1	177982827	177983667	841	365	46	117.83	6.98
chr1	178187049	178188075	1027	571	48	94.89	5.35
chr1	178317995	178319402	1408	831	88	166.72	5.15
chr1	178337348	178338350	1003	590	46	82.09	6.09
chr1	178368634	178369365	732	430	30	74.34	8.17
chr1	178405314	178406774	1461	310	60	120.83	5.86
chr1	179545938	179547013	1076	471	59	161.95	8.72
chr1	179803178	179804240	1063	441	54	117.46	6.02
chr1	179863333	179864006	674	295	27	54.54	5.12
chr1	180195554	180196435	882	449	38	77	6.14
chr1	180364928	180365852	925	554	41	64.45	4.48
chr1	180387253	180388020	768	445	33	68.26	6.53
chr1	180725665	180726352	688	315	28	64.37	5.99
chr1	180813163	180813696	534	353	27	65.42	6.06
chr1	180850213	180851659	1447	636	105	216.6	6.99
chr1	181143872	181144748	877	497	39	88.55	4.86
chr1	181742879	181744058	1180	260	72	222.79	9.65
chr1	182124592	182125454	863	225	41	100.8	6.47
chr1	182282484	182283116	633	302	23	55.3	5.77
chr1	182408559	182409456	898	432	37	67.81	4.49
chr1	182474771	182475587	817	476	35	65.02	5.77
chr1	183298812	183299647	836	583	267	1409.11	21.64
chr1	183388591	183389346	756	330	40	128.82	7.31
chr1	185331818	185332573	756	445	34	68.9	5.81
chr1	185362461	185363363	903	321	47	104.14	5.88
chr1	186749049	186749835	787	157	36	100.8	6.45
chr1	187215246	187215811	566	161	22	58.15	5.77
chr1	190279973	190280528	556	257	21	52.34	7.02
chr1	190302161	190302996	836	467	33	52.31	3.87
chr1	190928118	190928808	691	408	30	62.96	6.06
chr1	191025805	191026721	917	484	48	114.78	7.3
chr1	191062384	191063236	853	518	34	85.53	5.77
chr1	191325536	191326457	922	546	38	81.82	4.61
chr1	191396767	191398119	1353	942	65	138.32	6.36
chr1	191575349	191576215	867	357	41	101.08	6.52
chr1	193129900	193130728	829	393	37	94.89	5.72
chr1	193173155	193173913	759	333	37	84.16	5.88
chr1	193672571	193673366	796	350	27	57.13	8.17
chr1	194619496	194620106	611	289	24	54.32	4.7
chr1	194976037	194976826	790	414	36	53.28	3.85
chr1	195241328	195242157	830	398	86	387.43	24.95
chr10	3109228	3110484	1257	813	222	97.62	4.41
chr10	3111231	3115553	4323	1589	926	228.3	3.51
chr10	3115956	3117413	1458	784	352	331.15	4.37
chr10	5805102	5805776	675	331	26	52.52	4.48
chr10	5823658	5824657	1000	290	37	73.67	5.28
chr10	7589397	7590220	824	374	34	76.13	7.22
chr10	7725719	7726299	581	306	21	51.21	5.29
chr10	7792439	7793180	742	397	32	73.32	8.2
chr10	11149055	11149878	824	302	48	158.77	10.41
chr10	11280771	11281317	547	398	22	60.59	5.77
chr10	13008087	13008973	887	407	43	107.77	7.28
chr10	14705143	14705933	791	416	35	99.44	8.65
chr10	17721917	17723751	1835	1232	88	108.08	5.15
chr10	18055107	18055872	766	487	31	60.59	4.67
chr10	18234889	18235804	916	238	36	58.5	4.72
chr10	19907098	19907826	729	425	29	74.72	5.29
chr10	20202608	20203419	812	403	37	85.93	6.79
chr10	20311831	20312844	1014	363	45	81.53	5.28
chr10	20952254	20953000	747	391	34	83.51	9.09
chr10	21652403	21653059	657	296	27	67.02	6.26
chr10	21994252	21994956	705	375	33	61.67	5.92
chr10	22141960	22143430	1471	655	332	1343.82	19.36
chr10	22731047	22731786	740	256	32	77.76	5.99
chr10	23786870	23787808	939	530	49	117.34	7.71
chr10	24869563	24870472	910	325	45	113.05	7.19
chr10	26772061	26772551	491	268	20	57.08	6.25
chr10	29361279	29362488	1210	813	54	130.79	5.68
chr10	30617888	30618906	1019	607	53	149.73	9.77
chr10	30802978	30803639	662	273	26	56.7	6.33
chr10	30842449	30843232	784	321	28	63.15	5.77
chr10	34019224	34020303	1080	473	55	149.77	7.59
chr10	34281870	34282518	649	274	25	59.1	5.9
chr10	34297192	34297961	770	397	29	53.64	5.59
chr10	39133535	39134178	644	459	27	75.07	7.69
chr10	39170866	39172170	1305	728	56	75.89	3.86
chr10	39369330	39370183	854	416	41	110.36	10.77
chr10	39898805	39899564	760	295	33	83.21	7.93
chr10	40246501	40247465	965	614	41	75.94	4.81
chr10	40258415	40258930	516	161	21	51.35	5.99
chr10	40301949	40302564	616	401	26	60.22	5.74
chr10	40348600	40349778	1179	712	74	190.92	8.03
chr10	40499552	40500435	884	427	39	88.41	8.96
chr10	40882890	40883816	927	461	47	108.93	6.98
chr10	41450024	41450669	646	307	26	54.86	5.22
chr10	41518709	41519624	916	456	43	90.76	6.61
chr10	41934394	41935125	732	344	26	50.07	5.99
chr10	42118574	42119131	558	216	21	53.89	5.77
chr10	42251065	42251814	750	454	29	54.18	5.09
chr10	42277265	42278679	1415	938	77	117.97	4.88
chr10	42477978	42478804	827	440	37	76.66	4.87
chr10	42501640	42502783	1144	691	54	139.11	6.94
chr10	43221018	43221766	749	342	32	83.26	7.77
chr10	43540563	43541173	611	391	30	91.31	8.62
chr10	44267816	44268784	969	403	49	113.5	6.65
chr10	46136603	46137265	663	343	26	67.15	7.21
chr10	49788454	49789068	615	360	26	59.26	6.47
chr10	50592310	50593208	899	335	37	95.65	5.29
chr10	52529527	52530247	721	407	37	99.83	9.58
chr10	56228300	56229326	1027	256	39	90.25	6.25
chr10	57485787	57486710	924	515	47	120.66	8.33
chr10	58222628	58228779	6152	1402	609	80.37	4.13
chr10	58230824	58234250	3427	1734	373	213.52	3.49
chr10	58238827	58239925	1099	660	65	140.29	8.91
chr10	58323217	58323944	728	334	27	64.49	5.77
chr10	58446408	58447256	849	363	45	115.54	7.2
chr10	59221446	59222211	766	357	27	60.26	7.21
chr10	59322972	59323778	807	385	31	59.48	7.69
chr10	59616446	59617163	718	308	33	82.46	8.67
chr10	59879219	59880196	978	387	47	85.38	5.56
chr10	59899198	59900333	1136	638	66	109.13	4.73
chr10	59920634	59921770	1137	295	39	58.16	4.79
chr10	59951348	59952561	1214	498	79	139.77	7.18
chr10	59969629	59970363	735	335	33	55.31	4.48
chr10	60002410	60003726	1317	574	61	118.55	4.72
chr10	60244968	60245653	686	346	31	79.35	6.79
chr10	60277391	60278043	653	247	35	82.27	7.83
chr10	60752328	60753149	822	437	35	76.19	6.07
chr10	60760309	60761076	768	381	28	57.52	5.72
chr10	60820392	60821089	698	366	28	54.11	5.37
chr10	60831215	60831889	675	328	27	51.38	6.06
chr10	61147364	61148152	789	408	31	77.75	7.69
chr10	61679834	61680523	690	349	26	63.86	5.29
chr10	62340060	62340931	872	461	42	84.04	6.54
chr10	62449501	62450527	1027	330	40	67.44	4.55
chr10	62486552	62487430	879	383	38	73.87	5.21
chr10	62650794	62651864	1071	670	52	117.11	8.72
chr10	62791978	62792902	925	540	51	135.45	9.1
chr10	62865087	62865829	743	297	30	60.69	6.28
chr10	62919963	62921143	1181	770	50	117.4	8.94
chr10	63023509	63024793	1285	649	69	124.49	5.42
chr10	63099908	63100695	788	386	33	77.22	6.89
chr10	63429474	63430349	876	578	33	64.62	4.22
chr10	67095931	67096758	828	465	32	50.78	5.74
chr10	67185540	67186262	723	261	35	104.96	7.37
chr10	67548640	67549519	880	430	39	74.84	6.13
chr10	70440563	70441212	650	247	28	71.89	7.49
chr10	70806623	70807275	653	365	26	57.23	4.61
chr10	71284770	71285756	987	670	37	53.96	4.3
chr10	71344410	71345321	912	555	40	60.35	5.36
chr10	72654335	72655111	777	436	39	93.74	6.74
chr10	74966550	74967469	920	654	36	69.73	6.11
chr10	75516845	75518474	1630	456	88	170.62	7.96
chr10	75704030	75704765	736	313	29	55.75	5.48
chr10	75764056	75764679	624	279	22	51.36	6.25
chr10	75837152	75837945	794	351	33	68.19	5.16
chr10	75859916	75860701	786	427	30	50.79	6.74
chr10	75921153	75922025	873	456	36	55.81	5.38
chr10	76237769	76238158	390	160	17	52.76	6.55
chr10	76345113	76345838	726	248	31	60.86	5.91
chr10	76442075	76443174	1100	851	49	120.84	5.72
chr10	76961543	76962313	771	409	31	72.22	7.1
chr10	77258854	77259860	1007	677	40	75.5	4.79
chr10	77417998	77418761	764	338	36	79.86	7.07
chr10	77456402	77457000	599	167	22	52.32	5.15
chr10	77515445	77516358	914	547	41	92.65	6.43
chr10	77581172	77582101	930	311	40	77.23	4.87
chr10	77978070	77978908	839	592	34	76.49	5.21
chr10	78169464	78170268	805	346	42	108.37	7.29
chr10	78244418	78245474	1057	305	44	75.78	6.17
chr10	78425382	78426246	865	539	36	83.16	5.64
chr10	78464707	78465502	796	354	36	70.29	5.67
chr10	78574165	78574789	625	331	26	50.52	5.14
chr10	78752168	78752878	711	440	29	67.28	5.94
chr10	79668667	79669895	1229	789	56	74.32	4.38
chr10	79681297	79682497	1201	582	84	186.68	7.28
chr10	79704162	79704928	767	296	38	62.6	5.55
chr10	79746238	79747071	834	416	36	69.84	6.65
chr10	79766494	79767552	1059	477	60	114.98	6.75
chr10	79853777	79855060	1284	438	80	115.5	6.19
chr10	79916703	79917378	676	265	25	53.16	5.24
chr10	79926550	79927217	668	413	31	62.45	5.54
chr10	79959814	79960328	515	165	26	72.81	6.79
chr10	80039428	80040231	804	408	33	65.07	7
chr10	80052965	80054137	1173	719	57	67.87	4.52
chr10	80102477	80103136	660	226	28	71.85	7.15
chr10	80115067	80116201	1135	761	60	129.85	5.82
chr10	80141906	80142825	920	399	64	102.42	6.01
chr10	80159536	80160480	945	561	49	91.65	6.83
chr10	80164727	80165663	937	469	51	67.62	5.82
chr10	80167237	80168706	1470	654	76	86.15	4.38
chr10	80226001	80226891	891	394	38	78.03	5.09
chr10	80248916	80249770	855	508	49	79	5.12
chr10	80264403	80265520	1118	421	69	128.59	6.68
chr10	80398480	80400139	1660	631	117	200.3	6.4
chr10	80406399	80407282	884	383	45	75.25	4.97
chr10	80433728	80434604	877	365	51	160.03	10.4
chr10	80561145	80562148	1004	548	48	89.23	6.36
chr10	80590036	80590793	758	368	32	72.59	7.07
chr10	80602483	80603563	1081	486	59	105.35	6.1
chr10	80621738	80623227	1490	621	102	206.1	7.03
chr10	80675991	80677279	1289	610	92	168.86	5.59
chr10	80701456	80702630	1175	506	73	143.33	6.62
chr10	80742038	80742746	709	327	31	65.89	6.1
chr10	80754768	80755386	619	229	35	72.8	6.19
chr10	80797835	80799063	1229	765	77	167.56	6.19
chr10	80825927	80827075	1149	301	62	108.05	4.94
chr10	80900049	80901479	1431	986	79	129.65	6.96
chr10	80917841	80918506	666	370	31	79.51	6.61
chr10	81014598	81015493	896	526	42	93.52	6.1
chr10	81036840	81037872	1033	604	59	137.78	8.7
chr10	81059978	81060793	816	366	35	66.97	5.51
chr10	81069651	81070386	736	410	41	118.3	9.45
chr10	81105528	81106441	914	501	41	78.75	5.02
chr10	81167644	81168222	579	222	31	85.55	8.01
chr10	81176212	81177225	1014	432	52	61.61	3.89
chr10	81182412	81183267	856	315	42	77.54	5.12
chr10	81191995	81193159	1165	439	53	84.24	5.47
chr10	81320051	81321589	1539	1126	80	128.38	6.13
chr10	81350132	81351309	1178	371	52	110.31	6.39
chr10	81357121	81357978	858	317	35	75.29	5.02
chr10	81378263	81379189	927	589	38	63.6	4.28
chr10	81383776	81384723	948	495	52	108.98	6.69
chr10	81432589	81433482	894	417	41	60.31	6.26
chr10	81495869	81497127	1259	553	60	104.01	5.56
chr10	81544764	81545583	820	263	40	81.47	5.13
chr10	81605835	81606980	1146	540	58	99.61	4.58
chr10	81627172	81628010	839	379	37	86.07	7.85
chr10	81643249	81644316	1068	623	66	149.99	7.33
chr10	81704380	81705268	889	510	40	113.82	8.65
chr10	81863536	81864321	786	383	30	72.92	9.13
chr10	81996573	81997339	767	398	27	60.15	5.77
chr10	82127568	82128524	957	635	46	124.41	7.43
chr10	82354046	82354578	533	370	21	57	5.29
chr10	82629332	82630163	832	437	38	102.61	6.75
chr10	82763771	82764490	720	356	28	61.1	6.03
chr10	83359738	83360619	882	501	39	95.44	6.03
chr10	83543567	83544488	922	361	44	125.02	7.77
chr10	83648345	83649043	699	375	31	58.37	5.54
chr10	84621919	84623030	1112	534	59	147.18	6.82
chr10	85127673	85128432	760	389	30	58.56	5.16
chr10	85184861	85185846	986	693	44	80.69	4.58
chr10	85916694	85917500	807	372	32	63.96	5.66
chr10	86021543	86022685	1143	340	48	95.77	5.59
chr10	86705208	86706469	1262	793	73	132.24	5.06
chr10	89731993	89732633	641	267	26	69.98	8.17
chr10	91082537	91083288	752	308	35	91.15	7.64
chr10	91123519	91124304	786	405	31	64.35	5.82
chr10	93452570	93453764	1195	808	51	102.35	6.74
chr10	93889390	93890117	728	377	32	85.4	8.62
chr10	94147451	94148135	685	423	27	55.37	4.45
chr10	94198642	94199422	781	387	33	81.14	6.21
chr10	94466247	94466808	562	254	24	60.03	5.52
chr10	94688256	94689040	785	420	28	55.12	6.56
chr10	95323754	95324561	808	409	30	56.77	6.61
chr10	95475867	95476440	574	200	22	52.1	5.81
chr10	95514363	95515165	803	423	34	56.29	6.43
chr10	96616317	96617323	1007	615	48	89.59	6.39
chr10	96828585	96829285	701	434	25	57.6	6.73
chr10	100298863	100299400	538	372	28	97.86	7.21
chr10	100356737	100357352	616	404	34	108.1	11.04
chr10	100369814	100370246	433	281	18	53.86	7.69
chr10	100486942	100487706	765	467	51	198.43	12.16
chr10	105840946	105841776	831	275	32	63.13	4.96
chr10	106469069	106469761	693	310	24	53.62	6.73
chr10	108161436	108162326	891	474	40	93.31	6.15
chr10	111009756	111010581	826	465	34	56.87	4.55
chr10	111298151	111299142	992	491	52	144.94	8.73
chr10	111472735	111473604	870	266	34	58.24	4.49
chr10	111972244	111972998	755	341	30	65.24	5.52
chr10	112928698	112929466	769	368	29	69.83	6.25
chr10	115315338	115316177	840	379	35	64.07	6.25
chr10	115362303	115362957	655	186	31	81.16	6.61
chr10	115384550	115385210	661	357	40	125.09	7.39
chr10	116018173	116018664	492	174	19	51.52	5.77
chr10	116581230	116581952	723	376	29	66.2	7.38
chr10	117062934	117063845	912	165	36	63.23	4.55
chr10	117224005	117224987	983	359	44	114.8	5.9
chr10	117376683	117377295	613	356	23	55.68	7.95
chr10	117746116	117746875	760	350	34	76.05	7.04
chr10	117792422	117793228	807	370	38	85.67	6.82
chr10	118141355	118142028	674	347	25	55.67	5.77
chr10	119239867	119240923	1057	448	51	129.97	7.12
chr10	120112586	120113124	539	371	21	56.24	4.81
chr10	120208414	120209194	781	443	29	65.34	6.5
chr10	120226631	120227471	841	354	34	74.76	6.42
chr10	121310290	121311193	904	394	38	70.13	4.07
chr10	121364623	121365507	885	553	32	55.49	5.02
chr10	121586653	121587206	554	266	21	54.38	6.25
chr10	121626112	121626956	845	391	37	79.22	6.26
chr10	121739504	121740249	746	368	26	50.27	5.68
chr10	122096739	122097774	1036	627	52	118.41	7.02
chr10	123076129	123076894	766	378	36	99.55	7.98
chr10	123196504	123197336	833	387	38	82.74	6.87
chr10	125965835	125966521	687	389	25	54.26	6.25
chr10	126905528	126906144	617	391	34	94.99	8.72
chr10	126978191	126978929	739	339	31	60.38	5.61
chr10	127063170	127063963	794	474	33	59.72	7.26
chr10	127120613	127121645	1033	623	47	73.42	4.73
chr10	127164664	127165334	671	468	28	52.29	5.41
chr10	127211338	127212139	802	393	33	58.23	5.77
chr10	127290227	127291211	985	529	50	79.88	5.47
chr10	127311396	127312223	828	352	38	68.84	6.36
chr10	127512587	127513444	858	307	38	75.86	5.54
chr10	127641497	127642223	727	318	26	59.64	6.25
chr10	127674610	127675347	738	277	33	55.92	6.15
chr10	127739190	127740342	1153	426	45	74.6	5.68
chr10	128035026	128035966	941	537	52	122.37	6.54
chr10	128058427	128059499	1073	762	43	59.96	4.32
chr10	128082712	128083775	1064	607	53	90.54	5.83
chr10	128194016	128194575	560	343	21	51.35	5.57
chr10	128270053	128270945	893	458	47	113.48	6.94
chr10	128302808	128304076	1269	412	50	74.54	4.15
chr10	128368449	128369641	1193	653	68	128.7	4.97
chr10	128498185	128499176	992	604	42	56.69	5.25
chr10	128547330	128548177	848	433	53	134.71	7.77
chr10	128565633	128566456	824	455	32	62.61	5.13
chr10	128626383	128627175	793	426	34	75.79	8.55
chr10	128695806	128697156	1351	756	75	189.3	5.95
chr10	128804872	128805800	929	570	45	93.73	5.67
chr10	128922817	128923994	1178	837	55	90.83	5.15
chr11	3126656	3128842	2187	512	180	223.05	5.49
chr11	3131794	3132829	1036	612	75	57.54	5.3
chr11	3141094	3143139	2046	1536	209	240.64	5.85
chr11	3153465	3154651	1187	764	69	66.37	4.39
chr11	3160948	3162258	1311	821	109	89.62	4.04
chr11	3171850	3174010	2161	706	114	64.71	7.28
chr11	3452043	3452791	749	406	31	62.21	6.92
chr11	3484144	3484836	693	382	26	63.51	6.73
chr11	3539124	3539750	627	352	25	52.01	4.79
chr11	3648958	3649590	633	254	23	51.75	4.57
chr11	3963459	3964429	971	328	44	98.91	5.99
chr11	4096258	4097286	1029	485	67	156.59	7.41
chr11	4174509	4175440	932	626	37	84.79	5.44
chr11	4186349	4187105	757	409	31	59.92	6.1
chr11	4849407	4850076	670	256	26	66.28	6.25
chr11	4894973	4895732	760	411	34	86.97	7.38
chr11	5520647	5521394	748	327	29	52.28	5.34
chr11	5541786	5542650	865	431	34	59.98	4.93
chr11	5761825	5762878	1054	569	64	193.09	9.39
chr11	5787940	5788879	940	582	41	79.03	5.17
chr11	5955137	5956083	947	513	48	95.03	5.26
chr11	6120497	6121212	716	328	29	54.32	4.12
chr11	6199752	6200908	1157	441	50	91.36	5.51
chr11	6267460	6268212	753	415	30	53.33	5.91
chr11	6274466	6275423	958	543	42	65.11	4.83
chr11	6444077	6445008	932	636	37	81.43	6.6
chr11	6528569	6529152	584	324	22	53.53	5.11
chr11	6605198	6606401	1204	806	57	83.94	4.17
chr11	6625649	6626500	852	394	44	112.33	6.57
chr11	8445964	8446459	496	325	19	50.33	4.75
chr11	12374983	12375555	573	156	41	171.05	16.41
chr11	17158837	17159519	683	304	37	113.13	8.01
chr11	17211288	17212191	904	601	34	56.43	4.58
chr11	17257417	17258083	667	243	30	83.9	6.4
chr11	18331644	18332408	765	428	32	80.8	6.73
chr11	19018665	19019406	742	368	27	54.58	5.64
chr11	19923792	19924685	894	400	51	93.72	6.16
chr11	20112557	20113924	1368	483	55	114.24	6.94
chr11	20230985	20231694	710	359	26	54.61	5.72
chr11	20741509	20742215	707	308	30	81.23	5.66
chr11	21090851	21091786	936	532	45	108.13	6.74
chr11	21571415	21572657	1243	772	61	142.94	7.04
chr11	22512316	22513066	751	323	31	81.53	7.13
chr11	22971742	22972479	738	381	31	77.91	6.75
chr11	22981797	22982658	862	427	35	62.73	5.58
chr11	22990124	22990997	874	422	43	126.84	7.77
chr11	23007242	23008068	827	528	33	71.63	5.13
chr11	23067388	23068316	929	450	46	128.85	8.74
chr11	29172076	29173380	1305	878	58	139.99	5.72
chr11	29373066	29374193	1128	692	67	206.96	8.61
chr11	29514630	29515495	866	338	34	71.04	4.67
chr11	29526043	29526755	713	280	29	72.86	7.37
chr11	29692626	29693366	741	379	35	89.67	6.61
chr11	29718360	29718965	606	297	23	58.47	6.25
chr11	30025847	30026643	797	318	35	67.51	6.49
chr11	30471692	30472375	684	230	24	54.58	4.81
chr11	30649117	30649599	483	265	19	52.67	5.77
chr11	30884987	30885643	657	320	25	62.66	6.73
chr11	31671666	31672316	651	267	26	56.38	5.37
chr11	31713731	31714331	601	374	23	52.76	5.72
chr11	31770696	31771531	836	494	35	70.96	4.7
chr11	31803752	31804287	536	185	20	51.36	5.77
chr11	31870044	31871149	1106	673	56	112.11	5.05
chr11	32205011	32205786	776	439	29	69.01	5.77
chr11	32267283	32267984	702	472	30	78.19	6.35
chr11	32642072	32642962	891	596	44	76.88	5.25
chr11	33162885	33163591	707	386	27	62.12	6.35
chr11	34681663	34682225	563	256	40	178.04	16.34
chr11	35768884	35770236	1353	706	53	78.64	4.81
chr11	40733313	40734103	791	318	36	98.42	8.62
chr11	40754896	40755824	929	513	41	110.13	6.55
chr11	41632288	41632849	562	416	24	69.66	11.05
chr11	43270122	43270888	767	351	35	98.11	8.29
chr11	43681351	43682258	908	448	42	102.1	7.02
chr11	43747694	43748835	1142	233	47	74.38	4.42
chr11	44469986	44470961	976	366	39	84.17	6.07
chr11	45955137	45955841	705	441	28	71.46	5.7
chr11	48799606	48800621	1016	367	42	61.61	3.64
chr11	48816788	48817697	910	398	40	55.24	5.69
chr11	48856143	48857243	1101	752	47	53.92	3.71
chr11	49203049	49203848	800	450	31	72.3	6.91
chr11	49846155	49846945	791	331	34	85.03	6.21
chr11	50024576	50025300	725	360	29	58.13	5.55
chr11	50130720	50131661	942	659	39	59.33	4.01
chr11	50174487	50175262	776	345	39	110.58	7.27
chr11	50209979	50211216	1238	880	47	52.01	4.1
chr11	50292001	50292960	960	401	41	94.31	7.27
chr11	50325356	50326397	1042	664	44	99.66	7.32
chr11	50376810	50378191	1382	1063	75	146.36	5.67
chr11	50887175	50887892	718	387	34	82.7	7.49
chr11	50931247	50931974	728	487	32	63.99	5.11
chr11	51262711	51263554	844	431	39	88.38	6.22
chr11	51584114	51585003	890	330	35	70.76	4.57
chr11	51605674	51606406	733	398	33	66.75	5.77
chr11	51635345	51636199	855	452	37	76.49	5.79
chr11	51688381	51689277	897	413	45	134.97	9.14
chr11	51756024	51756862	839	551	33	72.35	5.24
chr11	51915836	51916538	703	350	29	72.07	5.85
chr11	51967201	51968071	871	406	47	98.25	8.65
chr11	52098163	52099143	981	471	51	120.96	8.45
chr11	52360524	52361317	794	437	34	63.47	5.05
chr11	53299953	53301090	1138	669	64	150.11	7.04
chr11	53350131	53351167	1037	647	59	147.65	7.44
chr11	53430429	53431575	1147	530	54	95.57	3.99
chr11	53469712	53470553	842	315	35	51.25	4.19
chr11	53891583	53892227	645	333	27	70.55	6.86
chr11	54139729	54140770	1042	443	117	515.64	23.76
chr11	54522409	54523253	845	504	40	87.84	6.32
chr11	54860379	54861247	869	427	49	100.68	5.17
chr11	54865996	54866810	815	364	36	53.67	4.61
chr11	54955651	54956561	911	490	38	80.82	6.15
chr11	55097784	55098494	711	367	31	72.48	6.56
chr11	55419274	55420078	805	506	33	60.73	4.84
chr11	55460757	55461711	955	481	45	96.54	6.69
chr11	55468731	55470014	1284	681	74	164.91	5.53
chr11	57801151	57801946	796	315	31	67.81	5.68
chr11	57962156	57962835	680	394	25	59.96	7.69
chr11	58103679	58104578	900	359	53	164.26	7.33
chr11	58171260	58172083	824	343	32	54.15	5.44
chr11	58302097	58303083	987	461	44	75.58	4.4
chr11	58330303	58330920	618	252	27	63.8	6.47
chr11	58846812	58847461	650	242	33	108.61	6.65
chr11	58938534	58939407	874	438	38	77.3	5.72
chr11	58948284	58949587	1304	438	69	115	5.23
chr11	58954086	58955184	1099	352	56	73.25	4.15
chr11	58959875	58960671	797	591	35	54.36	3.47
chr11	59163137	59164009	873	422	44	98.78	6.1
chr11	59191414	59192217	804	320	32	58.85	6.48
chr11	59202196	59202929	734	370	29	62.36	5.9
chr11	59227797	59229028	1232	439	60	119.36	5.25
chr11	59661956	59663085	1130	389	45	67.47	5.6
chr11	59758577	59759354	778	449	31	51.61	4.28
chr11	59839089	59840201	1113	684	52	104.37	4.72
chr11	59847883	59848491	609	283	27	62.79	7.09
chr11	60046157	60046956	800	521	36	80.4	5.09
chr11	60352510	60353647	1138	729	62	114.03	5.36
chr11	60416704	60417478	775	313	30	58.61	5.66
chr11	60454161	60454891	731	363	28	59.22	7.27
chr11	60536925	60537885	961	675	38	54.09	4.04
chr11	60699380	60700117	738	384	28	51.72	4.73
chr11	60728008	60728690	683	370	31	59.41	4.79
chr11	60777027	60777925	899	529	37	69.69	4.96
chr11	60830251	60831195	945	460	45	117.52	5.99
chr11	60878527	60879607	1081	450	55	139.94	7.58
chr11	60913559	60914317	759	358	39	97.38	6.4
chr11	60931529	60932382	854	578	35	56.13	4.13
chr11	61174836	61175981	1146	669	73	181.85	9.61
chr11	61504762	61505923	1162	393	49	75.36	4.4
chr11	61854645	61855632	988	416	49	109.67	5.88
chr11	61929923	61930784	862	422	46	123.53	7.44
chr11	62280887	62281894	1008	370	38	71.86	4.61
chr11	62456968	62457733	766	334	28	57.13	4.81
chr11	62550678	62551787	1110	806	56	76.83	4.83
chr11	62602369	62603390	1022	460	62	131.71	7.37
chr11	62731212	62732201	990	684	40	73.7	5.79
chr11	62879048	62879832	785	383	32	69.86	5.86
chr11	63135483	63136270	788	502	34	71.67	6.22
chr11	64978422	64979235	814	369	30	53.82	4.82
chr11	65787943	65788582	640	357	27	75.62	7.21
chr11	67052152	67052955	804	442	30	65.84	5.77
chr11	68691045	68692085	1041	307	57	142.75	6.25
chr11	68852054	68853700	1647	1203	77	123.36	6.47
chr11	68901159	68902005	847	470	34	65.12	4.7
chr11	68939355	68940113	759	359	28	59.74	6.7
chr11	68967781	68968480	700	245	33	73.71	7.02
chr11	69012086	69012928	843	369	40	76.26	5.72
chr11	69059290	69060164	875	395	42	64.36	5.26
chr11	69073002	69073869	868	499	51	112.87	6.79
chr11	69088138	69088967	830	472	35	52.07	4.8
chr11	69094298	69095565	1268	785	81	80.77	4.85
chr11	69323524	69324275	752	377	35	68.05	4.79
chr11	69340238	69341190	953	571	41	76.68	5.51
chr11	69394976	69396429	1454	752	65	90.28	4.01
chr11	69401161	69401822	662	446	27	57.58	4.42
chr11	69417678	69418640	963	285	42	63.33	4.14
chr11	69578866	69580634	1769	583	87	102.51	5.51
chr11	69605349	69606076	728	398	32	67.52	6.44
chr11	69632401	69633186	786	299	38	73.29	5.62
chr11	69662293	69663453	1161	430	49	82.41	4.63
chr11	69671934	69673022	1089	647	62	90.02	4.7
chr11	69757917	69759805	1889	688	116	196.28	7.03
chr11	69838027	69838893	867	404	36	65.83	6.65
chr11	69900784	69902108	1325	891	70	140.85	6.91
chr11	69913441	69914397	957	515	50	110.49	7.61
chr11	69920872	69922084	1213	824	63	129.13	5.72
chr11	69979883	69980703	821	288	33	54.99	3.56
chr11	69990631	69991560	930	485	46	70.67	4.87
chr11	69995126	69995998	873	385	46	75.58	5.04
chr11	70000310	70000983	674	213	38	93.5	6.43
chr11	70015040	70015731	692	376	29	56.65	6.32
chr11	70020809	70021893	1085	812	37	54.48	4.61
chr11	70237293	70238515	1223	752	57	90.91	4.12
chr11	70431976	70433023	1048	557	71	192.48	8.69
chr11	70451693	70452639	947	559	38	74.94	5.66
chr11	70524932	70525637	706	325	30	66.32	6.83
chr11	70668376	70669810	1435	955	90	160.83	6.25
chr11	70699757	70700467	711	324	33	80.65	6.43
chr11	70982653	70983507	855	388	37	85.5	6.28
chr11	71004051	71004978	928	624	38	76.45	5.22
chr11	71018828	71020175	1348	626	72	156.45	7.57
chr11	72214575	72215467	893	465	44	94.18	6.02
chr11	72234007	72234687	681	281	26	57.3	7.43
chr11	72606698	72607675	978	652	45	95.87	5.68
chr11	72608276	72608942	667	249	31	67.52	5.84
chr11	72795593	72796517	925	532	43	101.23	6.03
chr11	73176608	73177452	845	424	36	82.59	6.33
chr11	73198733	73199678	946	328	32	64.4	4.34
chr11	74649000	74649849	850	437	43	86.95	5.95
chr11	74829766	74831114	1349	922	60	62.66	3.33
chr11	74925297	74926039	743	368	28	54.42	5.33
chr11	75178544	75179379	836	479	38	75.37	5.38
chr11	75348031	75348846	816	401	34	79.39	6.94
chr11	75454314	75455103	790	459	31	59	6.7
chr11	75460874	75461889	1016	533	64	156.89	8.55
chr11	75486471	75487068	598	222	24	53.83	6.24
chr11	75531213	75532406	1194	342	55	75.41	4.4
chr11	75587778	75588459	682	331	28	50.52	4.66
chr11	75630335	75631349	1015	461	59	139.97	8.65
chr11	75678805	75679638	834	460	36	79.48	6.07
chr11	76406568	76407387	820	602	39	83.64	5.08
chr11	76763288	76763882	595	253	27	79.03	6.96
chr11	76846628	76847419	792	413	31	54.81	7.16
chr11	77685445	77686508	1064	607	59	141.81	8.45
chr11	77981187	77982168	982	562	57	80.04	6.15
chr11	77982190	77983099	910	367	49	58.84	5.57
chr11	78080011	78080565	555	392	23	65.02	7.21
chr11	78094396	78095210	815	568	34	73.67	4.92
chr11	78189160	78189992	833	482	32	60.34	5.9
chr11	78245670	78246488	819	582	33	69.81	4.99
chr11	78328038	78328807	770	293	31	57.28	5.27
chr11	78497479	78498187	709	352	29	54.1	5.91
chr11	78535830	78536893	1064	444	54	114.46	6.27
chr11	78550382	78551166	785	359	29	55.43	4.99
chr11	78697329	78698230	902	233	35	70.82	5.48
chr11	79338888	79339565	678	318	27	69.6	6.18
chr11	79704231	79705118	888	559	36	50.07	3.86
chr11	80141502	80142535	1034	673	41	87.76	6.56
chr11	80208752	80209571	820	393	35	95.33	7.21
chr11	80300674	80301271	598	398	22	51.9	5.11
chr11	80382849	80383652	804	365	38	81.12	7.26
chr11	82763811	82764694	884	512	36	86.54	7.31
chr11	82780783	82781265	483	174	19	50.52	5.11
chr11	83271255	83272070	816	421	38	90.45	8.78
chr11	83298649	83299422	774	363	41	76.51	4.77
chr11	83753492	83754296	805	333	29	52.5	5.64
chr11	83963902	83964697	796	458	32	69.19	7.17
chr11	84513200	84513997	798	425	28	54.98	7.1
chr11	84828544	84829558	1015	328	44	81.56	4.75
chr11	85139979	85140617	639	319	26	62.39	6.56
chr11	85234463	85235478	1016	596	40	78.39	4.96
chr11	85310633	85311632	1000	355	39	68.27	3.48
chr11	85352414	85353474	1061	403	49	96.59	5.05
chr11	86257345	86258070	726	299	36	95.08	6.47
chr11	86357957	86358762	806	427	32	75.86	5.94
chr11	86544560	86545250	691	220	28	61	6.19
chr11	86757227	86758553	1327	448	88	221.35	9.41
chr11	87086383	87087072	690	374	24	53.94	6.25
chr11	87108593	87109608	1016	406	71	205.99	6.95
chr11	87422173	87423622	1450	796	246	511.31	12.37
chr11	87426283	87427493	1211	538	190	338.42	9.96
chr11	87442340	87443994	1655	1027	211	592.16	13.12
chr11	87447892	87449365	1474	845	158	462.25	15.82
chr11	87461661	87462995	1335	725	154	462.2	13.74
chr11	87470683	87471894	1212	777	150	536.75	16.33
chr11	87591394	87592500	1107	598	69	114.74	5.91
chr11	88046774	88048029	1256	683	62	131.91	7.26
chr11	88086789	88087397	609	290	25	62.91	5.36
chr11	88139244	88139851	608	367	22	51.84	5.66
chr11	88216100	88216882	783	343	32	63.67	5.09
chr11	88864281	88865084	804	425	34	79.44	5.56
chr11	88967793	88969711	1919	1639	105	125.54	4.09
chr11	88970000	88970819	820	320	44	57.45	4.81
chr11	90248948	90249949	1002	389	42	74.42	4.75
chr11	90417667	90418630	964	474	46	134.72	8.02
chr11	93967721	93968881	1161	697	66	143.75	6.76
chr11	93995075	93996143	1069	815	45	77.11	4.66
chr11	94043726	94044490	765	347	35	87.67	8.37
chr11	94160242	94161046	805	367	35	75.58	6.3
chr11	94321662	94322513	852	390	36	56.01	4.94
chr11	94327456	94328307	852	461	33	53.28	5.44
chr11	94548755	94549575	821	481	34	68.86	6.3
chr11	94629294	94630121	828	431	32	66.78	5.99
chr11	94978827	94979344	518	279	34	111.38	8.08
chr11	95041057	95042618	1562	491	65	84.97	5.42
chr11	95309364	95310789	1426	980	79	172.19	6.69
chr11	95384171	95385190	1020	293	46	102.12	7.19
chr11	95823707	95824848	1142	826	48	98.75	5.7
chr11	96065140	96065783	644	260	41	118.86	7.27
chr11	96075311	96076441	1131	512	56	105.76	4.96
chr11	96777217	96778199	983	506	52	121.95	7.89
chr11	96829649	96830492	844	462	34	70.82	7.02
chr11	96916172	96917082	911	469	44	112.29	7.85
chr11	96977099	96978380	1282	835	77	136.93	6.44
chr11	97187700	97188833	1134	291	57	111.72	5.69
chr11	97315241	97316267	1027	611	60	154.95	7.09
chr11	97543162	97543970	809	372	32	50.35	5.84
chr11	97685421	97686165	745	383	31	53.31	5.92
chr11	97702706	97703802	1097	523	63	105.82	6.95
chr11	97766251	97767065	815	420	34	70.25	5.95
chr11	97781952	97782717	766	584	50	150.7	7.84
chr11	97799294	97799992	699	290	36	88.38	6.25
chr11	97883859	97885021	1163	553	57	143.87	6.61
chr11	98149187	98149905	719	435	29	70.7	7.21
chr11	98202324	98203298	975	551	45	110.05	7.54
chr11	98682015	98682985	971	533	49	116.98	7.2
chr11	98774811	98775872	1062	521	73	119.85	6.23
chr11	98782979	98784001	1023	568	76	156.06	7.4
chr11	98809209	98810437	1229	589	67	150.75	7.23
chr11	98863071	98863866	796	542	38	76.26	5.85
chr11	99385647	99386535	889	433	45	121.28	7.85
chr11	100319458	100320852	1395	1028	63	66.67	4.63
chr11	100397298	100398300	1003	398	56	112.35	6.11
chr11	100472458	100473271	814	272	36	77.1	5.02
chr11	100527529	100528323	795	442	40	111.34	6.75
chr11	100622533	100623308	776	376	38	72.3	6.15
chr11	100737797	100738673	877	519	46	120.02	7.78
chr11	100761592	100762165	574	335	23	57.12	6.7
chr11	100939232	100940183	952	559	41	105.89	6.5
chr11	101008915	101009795	881	514	52	131.23	7.49
chr11	101086661	101087461	801	485	38	51.64	3.83
chr11	101119485	101120552	1068	493	68	148.98	7.81
chr11	101155538	101156365	828	359	34	80.17	5.32
chr11	101301868	101302545	678	381	24	55.23	6.25
chr11	101315502	101316521	1020	461	55	144.38	7.73
chr11	101424817	101425520	704	301	30	66.66	5.95
chr11	101441971	101442845	875	438	47	130.93	6.43
chr11	101552094	101553150	1057	767	48	90.06	4.61
chr11	101626760	101627908	1149	726	76	193.93	9.45
chr11	101641063	101642481	1419	854	189	353.52	10.8
chr11	101645147	101646586	1440	643	181	299.77	8.55
chr11	101657640	101658945	1306	741	123	336.65	11.54
chr11	101665107	101665957	851	479	45	97.05	7.98
chr11	101732334	101733320	987	550	84	248.99	9.51
chr11	101739795	101740678	884	474	53	154.67	7.2
chr11	102184939	102185683	745	318	30	51.57	6.03
chr11	102229848	102230916	1069	663	43	70.28	4.35
chr11	102296854	102297653	800	362	34	56.64	5.75
chr11	102308737	102309535	799	397	35	90.06	8.04
chr11	102408203	102409022	820	391	40	59.02	5.32
chr11	102429855	102430775	921	492	61	158.9	6.93
chr11	102556115	102556651	537	337	25	72.52	7.1
chr11	102697408	102698124	717	361	27	53.92	5.41
chr11	102880575	102881439	865	390	39	74.76	6.02
chr11	103027977	103029118	1142	579	60	130.82	5.54
chr11	103102114	103103317	1204	771	50	63.55	4.34
chr11	103115165	103116617	1453	953	77	88.7	5.27
chr11	103132415	103133451	1037	571	51	94.11	6.51
chr11	103267280	103268034	755	403	37	89.05	5.34
chr11	103412470	103413242	773	390	27	58.6	6.65
chr11	103697446	103698272	827	460	38	88.88	6.39
chr11	103953813	103954559	747	340	36	98.23	7.27
chr11	103965916	103967062	1147	727	56	121.74	7.39
chr11	104230866	104231937	1072	669	49	65.09	4.32
chr11	106065666	106066528	863	324	38	70.58	4.25
chr11	106083799	106084787	989	485	56	153.24	7.63
chr11	106193046	106194224	1179	464	58	113.63	5.47
chr11	106215910	106217324	1415	533	81	178.78	6.54
chr11	106255582	106256476	895	642	32	52.81	4.99
chr11	106272474	106273282	809	399	33	59.11	5.14
chr11	106500702	106501324	623	266	24	53.42	6.03
chr11	106788052	106789636	1585	656	102	168.88	4.7
chr11	107012152	107013063	912	316	36	65.83	5.83
chr11	107027599	107028409	811	305	35	71.43	6.48
chr11	107189009	107189721	713	295	25	56.3	5.77
chr11	109011335	109012163	829	540	279	1590.36	24.36
chr11	109362202	109363026	825	379	36	56.5	6.08
chr11	109425617	109426398	782	370	31	68.79	4.77
chr11	109611103	109612255	1153	354	54	107.41	6.69
chr11	111065789	111066523	735	360	33	81.47	7.12
chr11	113683600	113684671	1072	669	50	98.86	5.38
chr11	115186925	115187915	991	557	58	143.15	7.14
chr11	115276631	115277586	956	477	45	91.5	6.1
chr11	115297126	115298015	890	294	38	61.82	4.04
chr11	115367342	115368218	877	423	40	74.33	5.51
chr11	115373806	115374912	1107	759	48	68.64	4.1
chr11	115403290	115404133	844	498	40	82.88	4.28
chr11	115473357	115474433	1077	679	50	84.43	5.21
chr11	115491237	115492262	1026	624	40	67.55	5.31
chr11	115535910	115536804	895	468	42	86.64	6.49
chr11	115603685	115604389	705	269	31	64.67	6.36
chr11	115627677	115628777	1101	713	57	139.43	7.63
chr11	115933124	115933960	837	402	33	68.35	7.54
chr11	116023961	116025066	1106	453	59	112.47	6.52
chr11	116029735	116030772	1038	488	58	126.92	7.81
chr11	116167861	116168576	716	257	34	70.18	5.22
chr11	116198208	116199430	1223	489	55	104.49	5.48
chr11	116273880	116274655	776	336	33	89.93	7.66
chr11	116306501	116307181	681	323	30	67.79	7.09
chr11	116433594	116434456	863	439	40	92.29	8.27
chr11	116490027	116490893	867	476	33	69.83	6.16
chr11	116592447	116592982	536	222	23	65.03	6.96
chr11	116671212	116672066	855	500	36	56.74	4.99
chr11	116842760	116844010	1251	629	70	131.33	5.93
chr11	116852620	116854280	1661	647	92	169.44	4.81
chr11	117114160	117115209	1050	592	45	66.85	4.21
chr11	117384740	117385315	576	327	22	56.91	5.29
chr11	117653961	117654835	875	350	52	132.36	6.12
chr11	117848774	117849594	821	404	35	80.73	7.59
chr11	118202040	118202991	952	450	43	52.71	3.86
chr11	118248278	118249288	1011	331	45	84.96	5.41
chr11	118289637	118290950	1314	774	67	146.72	5.41
chr11	118355009	118355819	811	468	33	74.3	5.6
chr11	118418695	118419554	860	423	44	93.05	6.43
chr11	118476578	118477386	809	334	35	77.88	6.47
chr11	119267487	119268327	841	396	35	73.79	6.88
chr11	119299826	119300518	693	215	27	56.64	4.99
chr11	119490875	119491697	823	423	40	96.55	6.61
chr11	119913349	119914202	854	419	37	61.42	5.35
chr11	120086461	120087362	902	470	48	121.94	6.4
chr11	120098409	120099395	987	315	43	64.44	4.14
chr11	120150938	120151673	736	397	27	56.39	5.72
chr11	120231375	120232101	727	214	41	59.95	5.55
chr11	120232409	120233163	755	475	46	73.8	5.96
chr11	120315711	120316616	906	501	56	148.44	7.83
chr11	120378524	120379156	633	301	26	50.49	5.21
chr11	120457566	120458424	859	484	41	86.22	6.1
chr11	120467220	120467997	778	415	35	64.06	6.46
chr11	120484130	120485078	949	489	50	87.67	7.34
chr11	120572413	120573958	1546	720	96	209.86	6.96
chr11	120598114	120598977	864	416	41	97.24	8.67
chr11	120672616	120673424	809	418	34	84.22	6.3
chr11	120713395	120714387	993	464	48	94.69	5.85
chr11	120795999	120796930	932	488	52	126.74	9.1
chr11	120823701	120825020	1320	447	65	94.02	5.16
chr11	121228906	121229635	730	476	28	63.68	5.4
chr11	121236391	121237642	1252	457	70	133.17	5.69
chr11	121259377	121260203	827	489	40	91.99	6.4
chr11	121354034	121354921	888	417	40	107.44	10.51
chr11	121451434	121452354	921	517	39	82.77	4.86
chr11	121672644	121673728	1085	680	52	121.21	6.3
chr12	3109527	3110478	952	453	318	1793.77	42.68
chr12	3234998	3235618	621	415	27	71.88	6.7
chr12	3309593	3310384	792	435	32	79.15	7.43
chr12	3426420	3427116	697	346	44	136.71	8.23
chr12	3959576	3960427	852	372	33	63.97	4.89
chr12	4219280	4221921	2642	948	173	280.1	6.04
chr12	4233774	4234827	1054	211	43	87.79	4.54
chr12	4768624	4769388	765	344	29	54.31	6.33
chr12	4817167	4817902	736	290	34	81.48	5.19
chr12	4916720	4917846	1127	398	49	107.5	5.78
chr12	8499341	8500535	1195	886	67	120.17	4.58
chr12	8673683	8674305	623	381	22	51.26	5.75
chr12	12942235	12942978	744	324	28	62.06	5.4
chr12	17348138	17348845	708	328	28	72.07	7.21
chr12	20226979	20230178	3200	422	162	68.66	3.27
chr12	21285884	21286745	862	472	34	66	4.42
chr12	21373203	21374062	860	420	41	118.39	8.29
chr12	21417179	21418101	923	723	37	56.49	4.82
chr12	24571847	24572409	563	404	22	58.53	5.77
chr12	24650765	24651572	808	353	33	76.89	7.04
chr12	25095686	25096635	950	478	51	91.86	7.63
chr12	26469428	26469989	562	416	23	50.59	4.39
chr12	28589258	28589837	580	324	23	59.14	6.03
chr12	28635553	28636354	802	410	39	113.91	8.17
chr12	28649168	28649904	737	460	36	113.38	8.62
chr12	29290652	29291606	955	462	67	211.52	10.28
chr12	30578317	30579281	965	433	49	126.99	10.05
chr12	30584321	30584966	646	342	23	50.86	5.53
chr12	31499109	31500248	1140	814	60	181.43	7.65
chr12	31654361	31654905	545	255	20	50.3	5.29
chr12	31713585	31714076	492	312	20	56.94	7.69
chr12	31950019	31950824	806	376	39	96.34	7.53
chr12	34441061	34441521	461	159	18	50.1	5.29
chr12	36042228	36042902	675	265	26	55.74	4.67
chr12	36381754	36382400	647	408	26	68.93	5.27
chr12	38832734	38833442	709	336	25	56.73	7.69
chr12	40222118	40223835	1718	1255	102	197.95	6.43
chr12	40445647	40446400	754	306	39	109.77	7.43
chr12	44209842	44210704	863	333	50	140.1	7.91
chr12	45073784	45074710	927	582	38	69.44	4.9
chr12	46707747	46708476	730	331	35	103.83	8.75
chr12	51347805	51348540	736	338	28	63.63	6.8
chr12	51377220	51377796	577	358	21	51.66	5.29
chr12	51490492	51491106	615	246	28	78.93	5.85
chr12	51691663	51692645	983	553	49	106.82	6.1
chr12	52503086	52503953	868	452	49	138.55	9.33
chr12	52603189	52604161	973	628	42	78.65	5.51
chr12	52604660	52605269	610	290	27	58.95	6.03
chr12	53981445	53982068	624	339	24	50.74	4.57
chr12	54695294	54697606	2313	1568	215	417.68	14.39
chr12	54709778	54711266	1489	666	223	537.84	11
chr12	54713768	54714973	1206	573	127	138.62	6.88
chr12	54718727	54719971	1245	539	99	165.81	7.14
chr12	54729056	54730220	1165	661	117	272.12	8.5
chr12	54734049	54735109	1061	540	108	124.4	5.85
chr12	54738007	54739198	1192	518	180	504.38	13.5
chr12	55154579	55155437	859	232	33	75.26	4.15
chr12	55398221	55399030	810	445	40	97.73	6.95
chr12	55446664	55447259	596	163	25	58.42	4.96
chr12	55491685	55492848	1164	300	46	57.93	4.51
chr12	55835872	55836677	806	360	34	81.46	6.12
chr12	59066193	59067289	1097	773	52	107.52	6.21
chr12	64965332	64965980	649	249	24	55.9	5.57
chr12	65036077	65036806	730	328	27	57.05	4.84
chr12	67059103	67059803	701	282	28	72.96	9.13
chr12	69158970	69159905	936	463	48	118.25	8.39
chr12	69183595	69184350	756	593	32	76.33	5.6
chr12	69296325	69297136	812	346	39	102.16	7.96
chr12	69356943	69357569	627	183	26	50.28	4.41
chr12	69361095	69361869	775	302	46	121.95	8.36
chr12	69371447	69372604	1158	678	53	123.45	6.19
chr12	69582534	69583461	928	481	42	96.59	6.07
chr12	69653818	69654669	852	374	116	574.03	32.89
chr12	69724515	69725493	979	223	42	112.28	5.77
chr12	69986654	69987583	930	590	46	113.36	6.7
chr12	70346946	70348242	1297	392	66	127.44	5.95
chr12	70452677	70453600	924	444	53	159.58	9.78
chr12	70937470	70938093	624	319	24	61.48	7.69
chr12	70968358	70968996	639	161	27	64.47	5.06
chr12	71015299	71016189	891	455	54	176.1	8.32
chr12	71047921	71048560	640	277	23	54.51	4.81
chr12	71830707	71831470	764	343	30	59.86	8.09
chr12	72070218	72070905	688	414	27	58.93	4.67
chr12	72535860	72536711	852	383	38	83.87	6.7
chr12	72664392	72665250	859	422	33	66.51	6.75
chr12	72760400	72761401	1002	651	43	95.19	6.24
chr12	73286408	73287364	957	450	42	92.65	7.69
chr12	73907492	73908358	867	527	35	64.02	5.31
chr12	75595926	75596854	929	403	40	102.63	7.37
chr12	75669161	75670307	1147	372	58	130.68	5.14
chr12	76254903	76255649	747	526	34	90.44	5.28
chr12	76369040	76369926	887	509	41	80.9	5.67
chr12	76403818	76404725	908	467	43	75.44	4.83
chr12	76837024	76838117	1094	309	50	103.09	5.27
chr12	76961935	76962696	762	314	38	101.95	8.2
chr12	77781102	77781769	668	329	24	52.65	5.94
chr12	78225662	78226946	1285	576	56	133.52	6.21
chr12	78350565	78351444	880	462	77	316.68	27.12
chr12	78861250	78862184	935	336	56	152.23	8.61
chr12	78952390	78953023	634	394	26	70.9	7.21
chr12	79035206	79035983	778	418	32	60.37	6.3
chr12	80132425	80133284	860	492	40	87.22	7.16
chr12	80260238	80260823	586	397	23	60.94	5.77
chr12	80462852	80463456	605	331	28	86.55	7.21
chr12	80643599	80644660	1062	243	53	111.78	5.64
chr12	80790131	80790984	854	392	41	82.65	5.54
chr12	80945051	80945901	851	474	44	108.08	6.36
chr12	81484746	81485460	715	452	32	93.33	6.73
chr12	81594580	81595215	636	446	27	76.17	8.17
chr12	81780984	81781673	690	322	28	66.75	6.08
chr12	83596880	83597687	808	387	40	100.5	6.7
chr12	83631609	83632532	924	497	51	142.03	9.06
chr12	83687847	83688512	666	256	29	65.95	5.06
chr12	83921560	83922173	614	162	25	64.06	5.94
chr12	83987682	83988479	798	322	33	64.55	4.61
chr12	84284907	84285604	698	279	29	77	5.66
chr12	84408715	84409405	691	302	26	59.7	6.4
chr12	84450675	84451693	1019	243	54	129.43	6.57
chr12	84772725	84773638	914	443	48	111.69	7.13
chr12	84970440	84971283	844	506	37	88.59	5.52
chr12	85218797	85219683	887	454	54	153.39	6.57
chr12	85270180	85270930	751	377	29	65.22	6.6
chr12	85366183	85366729	547	257	20	50.07	4.81
chr12	85374328	85375198	871	326	33	71.18	4.7
chr12	85454922	85455850	929	628	36	65.28	4.33
chr12	85824417	85825317	901	416	42	85.81	6.13
chr12	86241266	86242103	838	428	35	75.59	7.38
chr12	86770107	86770856	750	424	30	50.14	3.9
chr12	86823735	86824695	961	303	42	80.89	5.17
chr12	86884316	86884976	661	437	31	59.82	4.66
chr12	86946722	86947654	933	533	61	117.73	6.65
chr12	87147057	87147991	935	534	41	76.78	5.77
chr12	87387999	87388847	849	379	41	102.04	6.03
chr12	88360266	88361046	781	318	34	88.84	7.71
chr12	89811617	89812752	1136	731	44	89.21	6.07
chr12	91384335	91384858	524	192	21	58.17	4.81
chr12	91588103	91588835	733	215	41	82.38	5.63
chr12	91589614	91590837	1224	299	49	55.24	6.3
chr12	91848719	91849687	969	441	42	91.93	6.11
chr12	93576685	93577341	657	419	69	371.29	28.85
chr12	97061258	97062067	810	302	184	1106.01	35.43
chr12	98734243	98735076	834	472	36	84.83	8.07
chr12	99627536	99628228	693	390	24	53.62	5.77
chr12	99884141	99884853	713	387	27	56.04	6.79
chr12	100159136	100159892	757	346	28	61.88	5.03
chr12	100187021	100188001	981	558	53	108.43	7.33
chr12	100199025	100200035	1011	425	73	134.5	7.51
chr12	100201782	100202516	735	305	41	54.24	5.09
chr12	101083250	101084050	801	408	44	138.02	10.41
chr12	101912782	101913475	694	361	29	64.84	5.33
chr12	102439223	102440252	1030	593	54	138.29	6.61
chr12	102468845	102469781	937	355	51	155.98	8.24
chr12	102678534	102679362	829	431	38	69.92	6.09
chr12	102743257	102744074	818	287	40	88.07	5.77
chr12	102757396	102758339	944	585	46	113.12	7.19
chr12	102878173	102878988	816	441	36	92.21	7.54
chr12	103388318	103389189	872	401	35	77.34	5.64
chr12	103425519	103426420	902	446	43	99.33	9.66
chr12	104751784	104752547	764	440	28	57.02	5.53
chr12	105031957	105033235	1279	417	58	88.16	5.53
chr12	106009840	106010527	688	321	26	64.1	7.69
chr12	108178864	108179604	741	285	34	69.1	4.63
chr12	108349131	108349908	778	327	34	94.38	9.03
chr12	108757663	108758332	670	426	26	56.88	4.28
chr12	108792028	108793268	1241	866	58	101.2	5.86
chr12	108835396	108836348	953	568	43	92.14	6.95
chr12	109540590	109541335	746	381	27	57.71	9.07
chr12	110591053	110592153	1101	689	70	164.31	7.64
chr12	110600959	110602336	1378	493	71	94.72	5.8
chr12	110695820	110696966	1147	583	65	119.84	6.62
chr12	110737476	110738225	750	299	30	65.2	5.48
chr12	110889121	110889619	499	173	26	68.45	6.61
chr12	111504686	111505498	813	449	35	67.34	6.25
chr12	111513663	111514191	529	142	21	57.52	7.21
chr12	111537444	111538471	1028	575	58	116.79	6.69
chr12	111574066	111574796	731	276	35	102.78	5.94
chr12	111671833	111672806	974	426	48	64.14	4.54
chr12	111677624	111678449	826	417	37	75.43	7.02
chr12	111712694	111713725	1032	565	51	114.95	5.95
chr12	111907631	111908416	786	513	34	68.08	5.24
chr12	111966626	111967470	845	374	35	75.44	7.85
chr12	112693122	112694032	911	464	49	128.82	9.21
chr12	112808413	112809186	774	389	29	67.53	7.54
chr12	113155716	113156597	882	516	42	101.46	7.19
chr12	115067685	115068485	801	602	38	89.54	6.61
chr12	116047287	116047873	587	337	22	55.58	4.81
chr12	116262763	116263538	776	300	35	98.55	8.42
chr12	116280489	116281659	1171	687	67	152.57	7.94
chr12	118301301	118302497	1197	838	47	75.74	4.84
chr13	3372460	3374007	1548	695	422	1690.66	16.52
chr13	3610762	3611550	789	374	33	83.21	6.4
chr13	4608945	4609612	668	269	33	101.17	8.23
chr13	5860795	5861624	830	391	31	58.18	7.79
chr13	6547753	6548519	767	326	34	97.21	10.57
chr13	8870835	8871475	641	400	28	71.83	5.64
chr13	9834086	9834655	570	309	28	92.24	12.01
chr13	12257796	12258537	742	444	29	73.09	7.21
chr13	12565407	12566151	745	291	31	61.94	5.37
chr13	13752902	13754118	1217	162	53	75.14	4.73
chr13	13754395	13755609	1215	773	67	134.35	5.96
chr13	13860582	13861288	707	325	65	312.59	24.81
chr13	13953947	13954708	762	302	30	69.04	6.26
chr13	14063158	14063742	585	400	28	89.75	7.21
chr13	14612882	14613684	803	346	36	100.26	6.55
chr13	17694840	17695553	714	282	28	66.25	6.35
chr13	17804792	17805934	1143	482	64	151.05	6.58
chr13	17992850	17993521	672	290	27	71.34	6.25
chr13	18947965	18948789	825	351	40	100.39	6.03
chr13	19395309	19396220	912	334	41	104.6	7.04
chr13	20228215	20228873	659	392	28	66.87	6.33
chr13	21362407	21363100	694	456	28	71.46	7.02
chr13	21453382	21454079	698	480	28	62.52	5.1
chr13	21478534	21479120	587	299	23	55.5	5.36
chr13	21505980	21506732	753	335	28	59.78	5.77
chr13	21530715	21531422	708	336	25	56.84	5.77
chr13	21715800	21716951	1152	555	58	87.91	4.56
chr13	21734706	21735458	753	383	31	71	5.99
chr13	21750050	21751022	973	532	53	81.52	6.33
chr13	21753363	21754517	1155	424	60	94.77	4.26
chr13	21786626	21788020	1395	904	73	111.17	4.48
chr13	21809628	21810951	1324	831	72	91.11	4.87
chr13	21811235	21812437	1203	543	69	101.6	5.49
chr13	21831656	21832652	997	530	60	103.35	8
chr13	21832984	21834302	1319	606	72	99.35	4.31
chr13	22035049	22036400	1352	763	66	129.25	6.61
chr13	22040727	22041825	1099	648	72	137.78	8.48
chr13	22042422	22043912	1491	749	67	62.81	4.08
chr13	23368813	23369639	827	314	45	126.91	7.98
chr13	23530464	23532178	1715	582	118	150.96	7.76
chr13	23544120	23544901	782	399	42	113.14	6.18
chr13	23551046	23551948	903	668	46	69.12	4.12
chr13	23561867	23562989	1123	636	68	166.57	8.93
chr13	23570533	23571714	1182	559	61	58.11	3.55
chr13	23573723	23574943	1221	829	70	83.27	4.02
chr13	23581104	23582138	1035	525	83	188.18	8.35
chr13	23585063	23586300	1238	933	63	70.46	5.09
chr13	23620728	23622470	1743	464	86	138.9	7.14
chr13	23683473	23684715	1243	802	63	125.64	5.41
chr13	23697405	23698930	1526	1062	117	284.95	13.61
chr13	23738512	23739187	676	372	28	52.18	3.99
chr13	23739359	23740215	857	490	43	99.44	5.88
chr13	23745831	23747446	1616	671	85	131.64	5.11
chr13	23756703	23757485	783	231	42	70.52	4.69
chr13	23761919	23763041	1123	367	51	54.11	4.17
chr13	24831319	24832163	845	386	37	83.7	7.33
chr13	25012927	25013623	697	162	30	55.3	4.55
chr13	29985746	29986803	1058	387	61	152.45	7.7
chr13	32801471	32802403	933	513	43	93.23	5.72
chr13	34002008	34002845	838	408	33	54.77	5.81
chr13	34077615	34078499	885	474	37	59.53	5.44
chr13	34873981	34874810	830	443	40	76.12	5.29
chr13	34875227	34876329	1103	407	44	59.95	4.96
chr13	36736431	36736997	567	136	24	52.81	4.67
chr13	37993882	37994690	809	319	32	75.31	6.25
chr13	38204729	38205297	569	158	23	63.14	6.73
chr13	38960303	38960908	606	179	22	51.53	4.68
chr13	39749714	39750306	593	283	24	65.42	7.69
chr13	41000692	41001533	842	357	40	103.91	6.75
chr13	41604933	41606246	1314	312	59	104.83	4.58
chr13	42102742	42103525	784	403	34	67.72	6.69
chr13	43171042	43171777	736	301	32	60.74	5.7
chr13	43303734	43304729	996	450	49	89.47	6.44
chr13	43398226	43398916	691	299	28	71.15	5.11
chr13	43481012	43481941	930	180	37	67.47	5.02
chr13	43559723	43560564	842	441	37	92.21	5.68
chr13	44306319	44306814	496	231	19	51.02	5.77
chr13	44869382	44870186	805	276	96	423.68	13.68
chr13	46930282	46930936	655	283	26	60.39	5.68
chr13	47043104	47043718	615	187	26	66.74	4.88
chr13	48513228	48513870	643	355	24	53.79	4.92
chr13	48546075	48547185	1111	727	61	143.14	7
chr13	48625261	48625878	618	308	26	62.77	6.79
chr13	48878227	48879150	924	569	45	92.11	5.92
chr13	48967919	48968726	808	326	34	74.56	5.33
chr13	49341047	49341914	868	507	35	56.24	4.55
chr13	49420628	49421661	1034	403	54	145.67	8.15
chr13	49652514	49653293	780	439	30	68.28	5.9
chr13	49681637	49682577	941	585	42	75.53	5.19
chr13	51651266	51652216	951	480	51	131.96	7.63
chr13	51846387	51847052	666	219	30	62.38	6.9
chr13	52530363	52531180	818	469	40	77.81	5.62
chr13	54565040	54565816	777	312	30	55.52	4.7
chr13	54621395	54622088	694	374	26	53.58	4.67
chr13	54687510	54688411	902	456	40	58.24	4.89
chr13	54693664	54694932	1269	395	56	92.07	5.44
chr13	54757678	54759067	1390	859	78	146.5	5.36
chr13	55190101	55190785	685	467	26	62.26	6.08
chr13	55362434	55363325	892	257	57	186.07	8.72
chr13	55536159	55537317	1159	425	57	101.9	6.12
chr13	55592670	55593579	910	471	45	104.86	8.66
chr13	55692674	55693820	1147	341	45	85.25	5.33
chr13	55727194	55727829	636	232	23	54.96	5.29
chr13	56702690	56703290	601	162	24	53.97	5.44
chr13	58128385	58129409	1025	638	41	61.74	5.19
chr13	58215279	58216225	947	485	40	86.72	6.19
chr13	58401785	58402881	1097	464	55	135.1	7.09
chr13	58806131	58807390	1260	394	54	77.82	5.18
chr13	59769323	59770251	929	455	50	87.94	6.05
chr13	59822653	59823758	1106	535	68	183.44	7.4
chr13	62964519	62965221	703	361	28	72.71	5.77
chr13	63567682	63568438	757	343	36	53.64	5.42
chr13	63815002	63816024	1023	549	53	154.07	6.99
chr13	64161334	64162186	853	459	39	93.53	7.79
chr13	64370141	64370695	555	165	21	54.26	5.77
chr13	64431985	64432824	840	387	40	104.22	5.06
chr13	65240459	65241723	1265	319	62	144.8	6.26
chr13	65278409	65278970	562	371	21	53.42	6.25
chr13	66904926	66905777	852	386	35	91.01	7.69
chr13	66932705	66933673	969	178	38	101.25	5.23
chr13	67108295	67109102	808	442	33	84.8	6.65
chr13	67127892	67128456	565	255	23	63.67	5.77
chr13	67306182	67306809	628	423	24	60.99	5.77
chr13	67500128	67500708	581	179	21	51.21	4.81
chr13	67637108	67637805	698	426	26	62.92	4.81
chr13	68581709	68582705	997	379	46	104.39	7.14
chr13	69611371	69612321	951	226	51	153.44	6.94
chr13	69739329	69740289	961	604	41	68.22	5.85
chr13	73328105	73328857	753	396	34	71.14	4.81
chr13	73603709	73604447	739	322	32	80.81	5.72
chr13	74208317	74209048	732	386	29	56.76	5.91
chr13	74462339	74463171	833	441	37	90.11	5.52
chr13	74528400	74530906	2507	1667	641	1627.31	9.42
chr13	77438637	77439356	720	344	45	177.13	20.18
chr13	80885351	80886467	1117	823	44	51.6	4.03
chr13	80947423	80948289	867	452	34	76.14	5.81
chr13	81657193	81658032	840	500	38	96.08	6.89
chr13	81710742	81711741	1000	325	43	88.48	5.91
chr13	81782605	81784129	1525	464	71	133.1	4.63
chr13	83744633	83745462	830	422	44	120.66	7.98
chr13	84347313	84348413	1101	794	53	96.54	5.95
chr13	85288750	85290128	1379	767	65	158.29	5.9
chr13	90089137	90090108	972	603	48	148.48	7.69
chr13	91223618	91224352	735	431	31	79.32	6.73
chr13	91370687	91371658	972	548	43	91.27	5.09
chr13	91460404	91460933	530	371	21	53.48	5.44
chr13	92530324	92531305	982	538	45	88.75	4.69
chr13	92703126	92703791	666	336	23	50.91	5.7
chr13	93192244	93192896	653	275	30	90.99	8.17
chr13	93303330	93304252	923	511	45	114.88	9.84
chr13	94975863	94976622	760	434	35	98.29	6.4
chr13	95346960	95347451	492	283	19	51.52	6.25
chr13	95374802	95375781	980	421	44	103.18	6.24
chr13	96387851	96388755	905	281	48	138.99	6.75
chr13	96542282	96543336	1055	722	44	100.93	6.6
chr13	96670539	96671283	745	429	47	137.24	8.2
chr13	97137552	97138343	792	366	31	77.38	5.77
chr13	98262517	98263685	1169	503	64	163.47	7.16
chr13	98316713	98317297	585	345	21	50.75	4.81
chr13	98814883	98815858	976	458	61	181.56	8.23
chr13	98925935	98926732	798	462	37	101.19	5.81
chr13	99344267	99345057	791	550	37	85.92	6.22
chr13	99352858	99353794	937	514	39	72.63	4.52
chr13	100015323	100016137	815	431	31	58.6	5.26
chr13	100124373	100125265	893	460	39	97.5	7.54
chr13	100650636	100651420	785	378	36	90.06	6.7
chr13	100730538	100731307	770	443	30	74.87	7.69
chr13	100743923	100744892	970	616	46	106.4	5.87
chr13	100832789	100833935	1147	670	56	136.13	7.23
chr13	100892046	100892619	574	416	24	63.47	6.8
chr13	102386836	102387286	451	161	22	74.95	10.09
chr13	102573302	102574083	782	442	33	83.35	5.9
chr13	103773789	103774838	1050	321	45	96.02	4.89
chr13	104178428	104179298	871	386	35	87.32	6.18
chr13	104228601	104229198	598	354	26	75.9	5.77
chr13	105054124	105054873	750	409	30	53.67	5.91
chr13	107022279	107023034	756	309	32	80.77	7.2
chr13	107858677	107859991	1315	366	56	91.93	4.93
chr13	107890449	107891752	1304	150	54	93.22	5.99
chr13	108158333	108159075	743	366	34	81.19	7.64
chr13	108315820	108316350	531	165	20	51.96	6.25
chr13	110368402	110369134	733	434	32	86.27	7.83
chr13	110394151	110395390	1240	935	51	92.13	4.61
chr13	111490228	111491039	812	436	35	66.85	5.48
chr13	112463627	112464583	957	400	43	95.86	5.99
chr13	112577985	112578480	496	257	22	67.76	9.61
chr13	112660235	112661029	795	439	29	61.77	6.8
chr13	112800409	112801136	728	299	34	90.87	7.75
chr13	112927101	112928050	950	398	53	123.21	6.77
chr13	113618214	113619000	787	418	35	71.93	7.07
chr13	118386889	118387674	786	415	28	61.32	5.66
chr13	119462379	119463059	681	394	25	52.61	5.68
chr13	119487914	119489576	1663	514	114	107.65	5.71
chr13	119595554	119604226	8673	3496	1646	80.93	6.5
chr13	119612828	119617855	5028	3634	339	157	3.27
chr13	119755522	119756247	726	391	25	51.75	5.07
chr14	3545471	3546090	620	400	26	72.8	8.17
chr14	6257850	6258573	724	242	32	69.89	5.41
chr14	6636928	6637827	900	441	41	104.42	9.55
chr14	7313353	7314348	996	718	41	65.52	4.53
chr14	7817556	7818326	771	363	31	66.13	5.82
chr14	7870462	7871563	1102	618	66	162.14	8.03
chr14	8079876	8080765	890	480	40	99.59	7.32
chr14	8097739	8098436	698	411	28	64.99	8.74
chr14	8172627	8173507	881	477	44	103.33	8.61
chr14	8213484	8214606	1123	666	55	112.41	5.64
chr14	8286352	8287126	775	418	55	235.9	20.91
chr14	16093040	16093678	639	381	23	54.63	7.21
chr14	18238044	18239863	1820	347	92	153.73	4.96
chr14	18270627	18271607	981	473	51	131.11	8.22
chr14	19415354	19419744	4391	3518	4651	3100	4.25
chr14	20388541	20389463	923	479	39	52.74	4.61
chr14	20393211	20394196	986	427	56	118.6	7.49
chr14	20640795	20641448	654	376	26	68.29	7.69
chr14	20660923	20661594	672	332	25	55.84	5.85
chr14	20674081	20674900	820	250	36	87.52	5.56
chr14	20694711	20695734	1024	654	40	55.67	4.4
chr14	20706963	20707804	842	543	41	77	5.21
chr14	20734090	20735047	958	475	47	86.69	6.8
chr14	20929046	20929799	754	436	27	58.71	6.5
chr14	21051978	21052615	638	325	26	59.63	5.48
chr14	21499976	21501088	1113	645	45	95.71	5.6
chr14	21830629	21831503	875	399	39	78.96	5.21
chr14	24486780	24487354	575	268	33	82.49	6.29
chr14	24617586	24618116	531	212	26	66.4	6.1
chr14	25371520	25372182	663	272	29	65.73	5.44
chr14	25378158	25378846	689	447	29	63.1	5.59
chr14	25693717	25694429	713	428	33	78.98	5.95
chr14	26534551	26535495	945	442	43	86.02	6.94
chr14	26579221	26579998	778	325	34	92.63	7.95
chr14	26637418	26638585	1168	682	63	128.98	5.5
chr14	27428268	27429066	799	454	31	60.37	5.26
chr14	29967899	29968764	866	465	40	97.71	5.37
chr14	30479163	30480077	915	434	41	96.82	6.24
chr14	30950913	30951814	902	426	40	94.37	7.96
chr14	31336350	31336977	628	272	26	68.14	5.07
chr14	31435765	31436496	732	313	37	98.82	8.04
chr14	31494612	31495468	857	478	38	90.31	7.12
chr14	31640709	31641567	859	484	39	91.85	5.7
chr14	31661513	31663055	1543	425	76	85.66	4.33
chr14	31830546	31831318	773	424	32	84.84	7.66
chr14	32085174	32086259	1086	255	45	85.41	5.05
chr14	32201518	32202182	665	303	30	88.84	7.19
chr14	34310121	34310978	858	599	53	138.3	7.36
chr14	34673384	34674243	860	474	35	86.98	6.08
chr14	36968469	36969271	803	388	33	86.63	8.17
chr14	37134846	37135762	917	532	47	124.82	7.69
chr14	41560725	41561309	585	210	23	61.07	5.77
chr14	45318278	45319074	797	466	37	96.11	5.56
chr14	45350825	45351323	499	165	22	67.31	6.73
chr14	46760106	46760718	613	246	23	57.63	6.25
chr14	46788117	46788659	543	313	25	69.2	6.89
chr14	46821870	46822586	717	401	39	111.87	7.58
chr14	47276539	47277528	990	327	41	105.31	5.29
chr14	47472226	47472679	454	214	22	66.21	7.32
chr14	47568064	47568845	782	360	30	62.72	6.42
chr14	47648963	47649540	578	322	25	64.12	8.29
chr14	48445893	48446563	671	235	27	65.87	4.95
chr14	48990644	48991083	440	283	19	58.58	6.25
chr14	49066148	49066994	847	371	43	112.25	8.38
chr14	49171719	49172389	671	427	30	72.26	4.89
chr14	50930451	50931596	1146	495	63	124.67	4.96
chr14	50944045	50944857	813	451	31	69.77	5.77
chr14	51089979	51090926	948	597	44	77.78	5.29
chr14	51884659	51885294	636	240	29	81.86	7.21
chr14	52019218	52020691	1474	447	73	99.78	5.29
chr14	52103769	52104808	1040	248	60	188.16	7.22
chr14	52196906	52197717	812	456	34	76.19	6.7
chr14	52257159	52258275	1117	725	44	85.02	5.37
chr14	52279093	52279872	780	405	35	101.06	9.13
chr14	54253611	54254399	789	470	39	116.03	6.35
chr14	54426443	54427211	769	400	35	78.35	6.57
chr14	54517091	54518125	1035	653	44	95.84	6.24
chr14	54603023	54603994	972	378	36	67.68	4.45
chr14	54686162	54687366	1205	845	58	110.92	4.82
chr14	54863832	54864602	771	350	30	57.32	6.34
chr14	54876246	54877530	1285	397	53	92.81	5.65
chr14	54893345	54894295	951	621	59	159.56	7.96
chr14	55014750	55015927	1178	634	91	256.63	6.35
chr14	55559557	55561318	1762	1239	99	170.2	6.27
chr14	55590748	55592065	1318	382	59	80.2	4.84
chr14	55603782	55604616	835	407	38	78.21	6.98
chr14	55643034	55643786	753	412	29	64.55	5.32
chr14	55671696	55672667	972	492	46	98.99	7.07
chr14	56667684	56668701	1018	453	51	123.07	8.11
chr14	56777928	56778647	720	345	28	56.99	5.33
chr14	57423657	57424533	877	486	42	113.35	6.07
chr14	57571412	57572027	616	292	22	52.24	5.77
chr14	57745910	57746630	721	463	26	60.3	5.77
chr14	57797728	57798572	845	408	34	75.01	6.03
chr14	57825960	57826888	929	339	36	79.37	5.4
chr14	57890009	57890682	674	311	26	55.3	5.48
chr14	59200707	59201742	1036	455	59	144.57	8.01
chr14	60251026	60251984	959	478	51	148.38	9.34
chr14	60264802	60265595	794	380	39	107.65	7.7
chr14	60784375	60784976	602	332	25	63.24	5.77
chr14	61012324	61013050	727	334	25	51.08	5.49
chr14	61172394	61173311	918	478	43	99.59	7.49
chr14	61359867	61360791	925	571	40	77.13	6.32
chr14	61439478	61440469	992	435	58	159.48	7.07
chr14	61648489	61649419	931	530	36	86.35	5.29
chr14	62760779	62761718	940	487	51	98.5	6.38
chr14	62837089	62837740	652	253	28	72.94	6.7
chr14	63177667	63178610	944	580	43	86.93	5.51
chr14	63605861	63606434	574	258	26	79.47	7.69
chr14	64440363	64441141	779	385	29	59.07	6.89
chr14	64949605	64950649	1045	292	54	138.06	7.09
chr14	65097731	65098479	749	523	39	103.81	5.87
chr14	65117858	65118623	766	486	30	69.95	5.9
chr14	65266120	65266928	809	425	33	50.17	4.66
chr14	65327780	65328264	485	294	20	57.89	5.29
chr14	65358180	65358818	639	438	26	70.24	6.25
chr14	65837006	65837671	666	346	25	51.6	4.22
chr14	67134905	67135652	748	324	31	83.04	6.25
chr14	67715125	67716781	1657	868	75	140.25	5.88
chr14	69161766	69162180	415	283	20	68.54	8.65
chr14	69732303	69733117	815	394	52	147.16	10.04
chr14	70153360	70154179	820	405	34	67.67	7.39
chr14	70443331	70443904	574	193	24	62.89	4.95
chr14	70766421	70767144	724	292	33	72.2	6.03
chr14	72602810	72603304	495	341	19	51.14	4.81
chr14	73325610	73326242	633	366	24	52.26	5.6
chr14	73509651	73510396	746	313	40	129.6	9.98
chr14	73524577	73525334	758	373	32	84.41	7.49
chr14	75283795	75284841	1047	378	44	112.47	6.18
chr14	75754088	75754969	882	485	52	138.77	8.55
chr14	75844742	75846104	1363	336	75	162.68	8.03
chr14	76110543	76111153	611	207	25	65.69	6.03
chr14	76152198	76152984	787	350	33	67.13	5.05
chr14	76503897	76504933	1037	598	53	69.21	6.42
chr14	79390258	79391053	796	361	31	74.27	7.02
chr14	79426257	79426981	725	412	29	64.69	4.7
chr14	79480726	79482064	1339	307	58	88.48	4.66
chr14	79586870	79588018	1149	866	58	140.54	5.83
chr14	84442978	84443855	878	550	42	86.8	6.02
chr14	86198871	86199473	603	198	88	552.12	34.16
chr14	87415497	87416461	965	391	41	108.24	8.14
chr14	93543546	93544147	602	197	22	53.83	6.25
chr14	93890369	93891407	1039	480	64	139.39	5.93
chr14	101608775	101609442	668	444	28	74.89	6.08
chr14	103069888	103070745	858	350	46	114.92	6.98
chr14	103098789	103100023	1235	885	52	83.8	4.76
chr14	103349263	103350075	813	386	41	78.59	8.28
chr14	103649843	103650458	616	383	25	60.84	5.72
chr14	104715543	104716204	662	354	24	57.01	9.13
chr14	105176952	105177722	771	416	35	95.78	8.17
chr14	105258393	105259025	633	236	27	76.59	7.69
chr14	105588193	105588964	772	419	30	57.2	5.55
chr14	105731953	105732792	840	436	39	97.95	8.79
chr14	105779285	105779819	535	287	20	51.48	6.25
chr14	105898619	105899375	757	422	31	70.5	5.56
chr14	118132339	118133286	948	354	44	85.66	4.93
chr14	118937291	118938285	995	465	43	93.42	6.92
chr14	119007187	119008055	869	403	42	113.61	8.19
chr14	120137667	120138505	839	421	35	67.96	6.87
chr14	120275093	120276007	915	350	38	70.85	4.9
chr14	120477155	120478662	1508	528	83	143.53	5.5
chr14	121634488	121635153	666	283	26	50.5	4.7
chr14	121797972	121798869	898	641	37	65.87	4.04
chr14	121878121	121878916	796	443	53	181.63	9.12
chr14	122106646	122107400	755	368	46	124.97	6.23
chr14	122181306	122181960	655	405	26	68.16	5.77
chr14	122533765	122534740	976	429	48	136.22	7.6
chr14	122885583	122886330	748	522	39	99.18	6.4
chr14	122912636	122913398	763	457	34	77.69	5.19
chr15	3978996	3979785	790	444	30	72.45	6.25
chr15	3995341	3996259	919	423	49	136.86	8.96
chr15	4026224	4027030	807	417	31	58.28	5.99
chr15	5116138	5117084	947	384	43	106.43	8.55
chr15	7129006	7129806	801	429	29	50.96	6.43
chr15	8098837	8099600	764	438	27	60.47	7.21
chr15	8168586	8169406	821	512	33	68.88	4.96
chr15	9015631	9016365	735	324	50	210.31	12.98
chr15	9070895	9071549	655	225	27	65.4	4.81
chr15	9140111	9140763	653	335	24	54.31	5.03
chr15	9220341	9220908	568	302	21	52.71	4.81
chr15	11399376	11400053	678	409	44	169.21	9.45
chr15	11995624	11996639	1016	364	44	99.24	5.44
chr15	12204533	12205380	848	313	38	81.44	6.14
chr15	12739725	12740396	672	358	27	65.11	5.81
chr15	12824321	12825184	864	531	34	78.86	6.4
chr15	25983794	25984768	975	607	50	116.75	5.88
chr15	27630250	27631089	840	358	36	71.04	4.9
chr15	28025846	28026514	669	431	29	60.6	4.9
chr15	30172179	30172958	780	394	27	52.96	5.36
chr15	31453324	31454001	678	199	31	79.12	5.02
chr15	31601263	31602508	1246	726	66	135.19	5.29
chr15	32920348	32921016	669	336	23	50.05	6.13
chr15	33831469	33832140	672	279	29	54.55	5.28
chr15	34082338	34083268	931	380	42	82.52	6.17
chr15	34237688	34238417	730	367	26	57.18	6.08
chr15	34442868	34443912	1045	380	40	84.37	5.36
chr15	36173556	36174309	754	400	34	94.39	5.99
chr15	36608738	36609798	1061	288	55	132.01	7.11
chr15	36793167	36794799	1633	499	78	116.13	4.86
chr15	36938345	36939222	878	422	40	72.26	5.75
chr15	36987074	36987605	532	198	21	50.28	4.34
chr15	37007004	37007877	874	375	41	75.2	5.66
chr15	37459084	37459907	824	239	34	53.4	4.37
chr15	37516947	37517637	691	255	27	55.02	7.75
chr15	37960681	37961431	751	307	34	70.79	5.51
chr15	38300425	38301432	1008	668	44	65.89	4.46
chr15	38519122	38519859	738	427	29	54.44	6.18
chr15	39112324	39113302	979	526	50	115.18	7.3
chr15	39734834	39735762	929	558	56	144.96	7.19
chr15	41446786	41447766	981	613	50	130.97	6.07
chr15	42325212	42325837	626	242	23	56.1	6.25
chr15	44427387	44428369	983	583	42	85.12	7.44
chr15	44748103	44748937	835	341	32	60.17	4.02
chr15	50735856	50736375	520	241	21	58.7	5.29
chr15	51991615	51992199	585	253	26	69.69	6.56
chr15	57891976	57892989	1014	369	50	106.2	5.7
chr15	58033947	58034762	816	581	32	52.56	3.97
chr15	58076398	58077169	772	328	39	100.03	6.26
chr15	58888456	58889203	748	464	32	59.85	4.9
chr15	59373904	59374831	928	516	38	86.86	5.28
chr15	66239056	66239769	714	306	28	57.69	4.51
chr15	66577124	66577885	762	357	26	55.92	6.73
chr15	68258687	68259355	669	250	28	69.33	6.6
chr15	68363064	68363810	747	427	36	90.27	9.18
chr15	73060922	73061594	673	199	31	93.83	6.25
chr15	73067100	73068033	934	624	43	86.73	5.44
chr15	73090187	73091296	1110	474	61	137.91	7.49
chr15	74672179	74673033	855	396	44	80.72	7.03
chr15	74720703	74721566	864	392	37	78.95	6.39
chr15	75085187	75087161	1975	1607	1235	3100	13.21
chr15	75616202	75616960	759	331	40	98.81	8.76
chr15	75678095	75678842	748	289	33	74.11	5.55
chr15	75841517	75842362	846	296	42	113.4	6.7
chr15	75908857	75909821	965	553	45	76.44	5.15
chr15	75929315	75930271	957	484	47	97.59	6.3
chr15	75940517	75941418	902	442	45	99.32	9.68
chr15	75981615	75982431	817	434	33	70.05	6.24
chr15	76069446	76070100	655	420	24	53.53	5.9
chr15	76080304	76081234	931	450	46	88.21	5.59
chr15	76091260	76092144	885	536	40	81.57	5.91
chr15	76102716	76104382	1667	365	77	114.29	4.08
chr15	76246521	76247270	750	357	29	51.03	6.78
chr15	76326874	76327896	1023	482	61	113.99	8.24
chr15	76350473	76352009	1537	363	69	83.19	3.94
chr15	76379881	76380830	950	514	53	144.38	7.29
chr15	76476992	76477988	997	554	49	102.13	5.28
chr15	76511270	76512419	1150	739	81	175.73	8.14
chr15	76607045	76608010	966	586	51	139.08	8.09
chr15	76625686	76626494	809	408	33	58.54	6.94
chr15	76714860	76716019	1160	550	58	83.97	5.32
chr15	76722277	76723071	795	470	37	53.65	6.05
chr15	76781045	76781772	728	428	29	55.53	6.11
chr15	76878871	76879599	729	377	26	58.53	6.18
chr15	77306428	77307331	904	613	38	81.7	6.15
chr15	77842037	77842818	782	585	40	103	6.61
chr15	77928621	77929524	904	586	56	134.34	5.96
chr15	77933349	77934351	1003	676	44	59.97	3.91
chr15	77970452	77971210	759	374	31	57.99	5.61
chr15	78173820	78174752	933	441	44	93.98	7.76
chr15	78406325	78407144	820	446	33	60.76	6.44
chr15	78876624	78877643	1020	617	44	57	4.47
chr15	78913413	78914376	964	498	50	78.32	4.73
chr15	78934712	78935482	771	458	30	57.89	6.79
chr15	78988329	78989063	735	338	27	53.63	5.52
chr15	79028045	79028831	787	406	35	68.18	8.61
chr15	79062528	79063313	786	525	35	87.02	5.99
chr15	79327960	79328799	840	478	40	84.87	6.13
chr15	79546182	79547322	1141	298	58	156.78	7.17
chr15	79687326	79688424	1099	679	47	50.01	3.85
chr15	79690041	79691067	1027	660	43	51.25	4.4
chr15	79774248	79774958	711	370	30	63.29	5.09
chr15	79833972	79834845	874	362	47	89.22	5.42
chr15	79883068	79883891	824	453	36	84.6	7.12
chr15	79927458	79928127	670	416	24	51.89	5.9
chr15	80082940	80084007	1068	586	53	102	5.99
chr15	80233593	80234468	876	402	45	114.73	6.61
chr15	80254460	80255954	1495	1106	76	111.27	4.52
chr15	80710491	80711587	1097	654	70	145.44	6.41
chr15	80798258	80798989	732	269	34	73.39	8.08
chr15	81190708	81191493	786	328	30	70.41	6.55
chr15	81399448	81400618	1171	620	64	150.88	7.09
chr15	81465895	81466827	933	418	44	84	5.82
chr15	81729589	81730569	981	463	51	92.26	5.78
chr15	81802324	81803085	762	356	39	67.43	6.43
chr15	81809824	81811754	1931	1632	98	101.45	3.62
chr15	81858005	81858783	779	343	38	53.46	6.77
chr15	81871807	81872905	1099	697	55	124.98	7.44
chr15	82015950	82016768	819	381	32	63.85	4.92
chr15	82146476	82147589	1114	358	50	74.83	4.08
chr15	82345762	82346740	979	590	52	114.25	5.1
chr15	82353865	82354844	980	439	54	123.21	7.44
chr15	83148887	83150202	1316	877	64	100.69	6.69
chr15	83171944	83172877	934	418	38	84.42	6.94
chr15	83555176	83556177	1002	634	40	73.8	5.09
chr15	83594748	83595499	752	436	40	105.53	8.01
chr15	84167601	84168262	662	236	29	75.55	5.72
chr15	84191780	84192515	736	259	32	66.48	4.55
chr15	84922721	84923783	1063	495	62	166.47	6.61
chr15	85634111	85635362	1252	578	81	208.29	8.98
chr15	85811295	85812048	754	427	32	67.86	6.7
chr15	85859195	85859744	550	163	23	62.51	5.07
chr15	88818909	88819914	1006	425	60	152.23	8.21
chr15	88850224	88851051	828	438	32	67.46	8.19
chr15	88861480	88862783	1304	933	93	141.11	6.45
chr15	88863454	88864390	937	494	59	75.22	6.24
chr15	89088549	89089352	804	497	37	87.83	5.63
chr15	89122831	89123649	819	414	36	82.97	6.56
chr15	89195937	89196929	993	647	43	86.89	5.02
chr15	89429302	89430052	751	335	30	56.77	4.99
chr15	91049328	91050014	687	465	27	55.68	6.52
chr15	91462908	91463472	565	235	24	69.23	7.21
chr15	91613845	91614649	805	352	29	58	6.03
chr15	91906603	91908141	1539	1140	98	119.51	5.61
chr15	91908253	91909273	1021	541	63	78.54	3.8
chr15	91909289	91910489	1201	477	75	88.31	5.74
chr15	92160903	92161771	869	543	33	60.19	4.39
chr15	93275092	93275928	837	395	40	92.07	6.48
chr15	93336799	93337565	767	337	29	62.29	5.28
chr15	97246841	97247367	527	295	21	52.36	4.88
chr15	98093152	98093937	786	298	38	90.24	4.99
chr15	98180962	98181864	903	511	54	168.63	9.31
chr15	98533557	98534806	1250	816	60	118.88	7.09
chr15	98567240	98568265	1026	609	55	139.99	7.96
chr15	98662441	98663337	897	598	37	67.28	5.95
chr15	98933309	98935244	1936	1197	122	195.91	5.91
chr15	98952964	98954006	1043	712	71	162.17	7.55
chr15	98992674	98993698	1025	591	56	109.63	6.45
chr15	99251498	99252480	983	613	46	91.64	6.77
chr15	99370202	99370791	590	430	26	77.07	5.77
chr15	99527524	99528399	876	504	39	80.27	5.27
chr15	99725278	99726200	923	407	49	113.57	5.99
chr15	99972454	99973216	763	365	28	65.49	7.69
chr15	100038237	100039115	879	331	38	70.53	6.49
chr15	100227041	100227836	796	639	38	66.13	4.39
chr15	100468568	100469502	935	542	35	60.41	5.12
chr15	100494950	100495785	836	408	33	57.79	4.87
chr15	100551544	100552517	974	622	47	100.98	6.21
chr15	101246143	101246838	696	373	31	70.05	8.22
chr15	101283722	101284572	851	689	34	67.27	5.22
chr15	102065462	102066276	815	380	39	113.8	9.21
chr15	102073260	102074255	996	432	64	200.37	9.06
chr15	102203160	102203972	813	472	33	50.71	5.05
chr15	102246615	102247300	686	462	29	74.91	6.73
chr15	102279039	102279803	765	447	35	85.39	7.38
chr15	102350306	102351163	858	462	39	95.35	8.79
chr15	102404929	102406440	1512	702	102	211.01	6.44
chr15	102469990	102470632	643	384	31	84.54	9.76
chr15	102517566	102519103	1538	1104	85	114.92	6.01
chr15	102670572	102671522	951	565	66	129.67	7.61
chr15	102721881	102722647	767	309	32	72.11	5.86
chr15	103239517	103240687	1171	791	48	74.86	5.25
chr15	103272328	103273081	754	479	37	114.71	10.84
chr15	103305082	103305829	748	204	34	65.83	4.53
chr16	3114608	3115908	1301	484	89	159.07	12.64
chr16	3115982	3116784	803	369	77	207.67	11.38
chr16	3241169	3242458	1290	929	65	89.26	5.17
chr16	3287254	3287734	481	240	22	70.06	7.69
chr16	3349744	3351999	2256	546	166	328.12	9.74
chr16	3884166	3885054	889	470	38	81.29	6.03
chr16	3908473	3909287	815	410	32	67.61	5.52
chr16	4003258	4004267	1010	351	39	76.92	4.22
chr16	4077280	4078184	905	549	44	107.58	6.74
chr16	4420105	4420825	721	482	30	65.02	4.86
chr16	4541530	4542285	756	432	36	88.16	7.53
chr16	4683435	4684457	1023	700	43	73.35	4.28
chr16	4726040	4726639	600	304	26	61.24	6.07
chr16	4789491	4790737	1247	787	58	97.94	5.92
chr16	4963805	4964919	1115	411	72	196.66	7.83
chr16	5013138	5014007	870	470	35	68.9	6.39
chr16	5049576	5050603	1028	640	40	66.64	5.27
chr16	5203660	5204440	781	309	39	99.41	6.3
chr16	8829255	8830401	1147	457	64	156.19	7.84
chr16	10411592	10412544	953	393	44	107	5.82
chr16	10542712	10543508	797	465	33	50.03	4.58
chr16	10992875	10993520	646	359	24	55.67	6.91
chr16	11065891	11066662	772	331	44	103.03	6.22
chr16	11134217	11135115	899	575	40	76.2	5.02
chr16	11143608	11144355	748	529	188	1114.63	26.74
chr16	11253964	11254971	1008	326	44	94.82	6.83
chr16	11322484	11323266	783	337	27	58.46	5.77
chr16	11423328	11424161	834	586	36	63.1	4.85
chr16	13312345	13312865	521	254	26	88.09	9.61
chr16	13357642	13358332	691	242	28	55.46	5.02
chr16	13667650	13668531	882	468	37	54.94	5.5
chr16	13818780	13819615	836	444	42	93.73	4.99
chr16	13902879	13903699	821	451	32	59.89	5.12
chr16	14159217	14159972	756	380	33	69.81	5.37
chr16	15594193	15594889	697	342	25	58.04	6.73
chr16	15637284	15638102	819	346	32	79.27	6.25
chr16	15863084	15863777	694	285	27	57.08	7.54
chr16	16302557	16303425	869	416	38	72.43	5.08
chr16	16358245	16359300	1056	411	43	111.28	5.7
chr16	16559777	16560598	822	413	40	109.77	6.03
chr16	16870510	16871217	708	301	29	72.07	5.77
chr16	16896179	16896909	731	416	28	57.46	5.44
chr16	16982994	16983808	815	466	34	90.48	6.25
chr16	17222220	17222795	576	148	54	274.24	23.06
chr16	17233187	17233847	661	414	25	51.64	5.02
chr16	17276014	17276926	913	428	40	61.92	4.48
chr16	17405142	17406405	1264	767	69	140.18	7.04
chr16	17508385	17509270	886	534	33	65.58	5.17
chr16	17530541	17531480	940	245	42	88.27	6.14
chr16	17619095	17619753	659	260	26	62.29	5.85
chr16	17910912	17911774	863	464	42	75.3	5.39
chr16	17921663	17922443	781	377	30	54.71	5.33
chr16	17927832	17929001	1170	511	48	86.25	4.2
chr16	18052591	18053276	686	295	24	50.19	6.35
chr16	18248374	18249319	946	622	53	101.41	5.58
chr16	18288907	18289916	1010	505	59	171.64	9.78
chr16	18426009	18426827	819	361	35	56.89	4.66
chr16	18498341	18499041	701	348	31	80.06	5.68
chr16	18876352	18877460	1109	353	39	80.36	4.67
chr16	19601256	19601941	686	391	26	64.34	6.73
chr16	20097228	20097964	737	406	35	107.68	7.69
chr16	20425954	20426841	888	534	39	87.07	5.26
chr16	20498411	20499203	793	351	34	67.2	4.87
chr16	20516555	20517412	858	342	37	87.52	6.42
chr16	20535063	20535740	678	339	25	50.28	5.48
chr16	20547977	20548976	1000	580	46	80.31	5.32
chr16	20651186	20652101	916	438	40	84.27	7.04
chr16	20717262	20718016	755	484	46	109.75	7.17
chr16	21204200	21205013	814	303	33	52.61	4.47
chr16	21332994	21333725	732	370	28	53.44	5.59
chr16	22008976	22009741	766	341	30	68.56	5.36
chr16	22265739	22266412	674	322	34	93.95	6.97
chr16	22439413	22440359	947	488	50	118.44	6.49
chr16	22857414	22858255	842	402	38	97.54	7.43
chr16	23106989	23107842	854	405	47	95.16	7.37
chr16	23127325	23128345	1021	390	55	136.49	6.28
chr16	23988259	23988955	697	326	33	64.34	6.02
chr16	25058947	25059748	802	501	34	60.77	3.9
chr16	26581378	26582001	624	241	24	60.03	5.19
chr16	29578932	29579791	860	421	39	107.91	8.82
chr16	30008273	30009182	910	245	34	78.67	4.81
chr16	30587105	30588279	1175	758	58	126.43	6.61
chr16	30977078	30977640	563	401	22	50.44	5.56
chr16	31081223	31081776	554	159	22	58.32	6.6
chr16	31200855	31201745	891	421	39	83.53	6.7
chr16	31429291	31430394	1104	351	51	75.12	4.84
chr16	31932799	31933626	828	165	52	121.35	6.32
chr16	31947969	31948983	1015	569	49	79.75	5.5
chr16	32002743	32003636	894	504	47	118.82	7.2
chr16	32246561	32247574	1014	426	53	148.15	7.12
chr16	32277246	32277859	614	229	23	57.51	5.77
chr16	32331863	32332494	632	266	24	60.51	7.21
chr16	32419346	32420122	777	444	27	55.67	6.45
chr16	32430283	32431199	917	465	43	106.98	7.07
chr16	32608403	32609269	867	425	42	101.11	7.83
chr16	32868044	32868779	736	394	33	73.11	6.18
chr16	32877386	32878044	659	336	32	90.39	7.32
chr16	33184762	33185445	684	239	26	55.82	5.6
chr16	33380167	33381083	917	518	42	84.38	5.44
chr16	35363548	35364340	793	457	35	83.73	6.7
chr16	35982684	35983685	1002	552	51	109.3	6.96
chr16	36040805	36041409	605	338	24	59.44	6.35
chr16	36071115	36072234	1120	581	49	103.42	5.19
chr16	36874579	36875363	785	384	36	106.14	7.69
chr16	37011410	37012033	624	249	22	51.36	7.21
chr16	37539426	37540215	790	407	37	102.4	8.94
chr16	37654161	37654846	686	293	25	56.01	7.83
chr16	37812376	37813201	826	441	33	53.38	4.58
chr16	37867618	37868646	1029	363	39	68.01	3.97
chr16	38088412	38090026	1615	547	93	181.55	6.02
chr16	38346763	38347377	615	268	27	75.39	7.37
chr16	38452423	38453268	846	365	42	98.48	7.49
chr16	38522279	38523195	917	335	38	81.64	4.57
chr16	38562409	38563143	735	369	38	99.05	8.5
chr16	39984154	39984750	597	440	24	64.65	5.27
chr16	40967908	40968500	593	378	26	76.35	6.23
chr16	42874835	42875919	1085	726	52	124.42	6.03
chr16	43769190	43769823	634	410	27	66.33	6.84
chr16	43889331	43890247	917	522	41	103.89	7.49
chr16	44172736	44173251	516	328	24	63.91	6.56
chr16	44347134	44347936	803	358	30	65.95	6.25
chr16	44745790	44746570	781	311	30	68.43	5.77
chr16	45158303	45159076	774	379	35	76.98	5.76
chr16	45352867	45353421	555	207	43	204.03	18.74
chr16	46009957	46010773	817	370	35	69.37	4.9
chr16	49855103	49856064	962	508	42	86.19	5.02
chr16	50732588	50733268	681	302	26	55.6	4.7
chr16	52031063	52031925	863	301	37	82.1	5.33
chr16	52452806	52453600	795	347	47	111.29	8.97
chr16	55965967	55966846	880	433	43	117.51	9.05
chr16	55973364	55973987	624	306	25	59.27	4.81
chr16	56029332	56030278	947	468	47	112.21	6.91
chr16	56037282	56038124	843	333	33	72.61	4.4
chr16	57167103	57167857	755	333	30	51.07	5.41
chr16	57231152	57231798	647	457	25	58.76	5.4
chr16	57390902	57391897	996	601	229	1159.04	26.74
chr16	57606598	57607367	770	331	29	60.06	5.17
chr16	58727574	58728169	596	413	22	54.3	6.71
chr16	62786475	62787204	730	252	30	70.29	5.64
chr16	62846719	62847493	775	371	32	76.77	6.21
chr16	64851388	64852385	998	622	48	118.5	6.52
chr16	67619946	67620483	538	201	21	50.51	5.72
chr16	77644241	77644822	582	384	25	65.35	6.16
chr16	77787932	77788525	594	241	22	54.76	5.77
chr16	81201990	81202623	634	249	27	52.89	5.08
chr16	82660910	82661454	545	311	20	50.3	5.29
chr16	84734889	84735704	816	420	34	70.13	6.74
chr16	84834561	84835673	1113	357	55	93.04	7.72
chr16	85173252	85174095	844	507	39	68.66	5.24
chr16	86820618	86821392	775	416	73	338.38	15.27
chr16	87353962	87354942	981	530	44	99.34	6.07
chr16	87432121	87432973	853	409	37	93.28	7.15
chr16	87440016	87440681	666	345	31	81.58	5.9
chr16	87454543	87455399	857	600	44	124.95	8.07
chr16	87495384	87496340	957	438	42	89.28	5.91
chr16	90143391	90144572	1182	391	60	125.67	5.92
chr16	90220231	90221072	842	222	37	81.08	4.76
chr16	90283916	90284871	956	544	48	113.19	5.65
chr16	90727147	90727898	752	334	28	64.42	7.49
chr16	90934350	90935471	1122	614	50	111.07	5.7
chr16	91010882	91011683	802	368	32	74.11	7.15
chr16	91044000	91045178	1179	538	67	139.27	6.86
chr16	91484514	91485444	931	380	44	101.03	6.22
chr16	91618473	91619304	832	446	38	85.11	5.05
chr16	91646580	91648074	1495	1207	86	214.52	8.61
chr16	91728386	91729696	1311	387	80	151.56	5.52
chr16	91931206	91932081	876	480	42	70.5	6.48
chr16	92399749	92400537	789	389	33	65.64	5.37
chr16	92465809	92466724	916	594	42	83.77	6.49
chr16	93603436	93604354	919	533	43	95.19	6.1
chr16	93711644	93712481	838	640	33	61.13	4.28
chr16	93788962	93789684	723	318	38	103.46	11.82
chr16	93831800	93832668	869	422	35	67.01	5.87
chr16	94312297	94314083	1787	523	111	196.08	5.54
chr16	94526245	94527311	1067	673	49	101.99	5.65
chr16	94568860	94569693	834	352	34	68.61	4.79
chr16	94713537	94714231	695	361	24	52.6	7.13
chr16	94724096	94724852	757	458	30	76.18	6.23
chr16	95701612	95702633	1022	650	43	80.13	4.52
chr16	95990525	95991556	1032	469	55	114.17	6.54
chr16	96127867	96128534	668	360	28	62.71	6.11
chr16	96144823	96145633	811	444	40	95.18	8.72
chr16	96191956	96192840	885	333	36	63.12	4.41
chr16	97962026	97962689	664	293	27	66.76	5.4
chr17	3081246	3082695	1450	597	141	302.38	8.91
chr17	3114348	3115023	676	345	26	63.98	7.54
chr17	3557477	3558182	706	326	24	50.34	6.55
chr17	4626101	4626648	548	303	21	55.11	8.17
chr17	4907879	4908752	874	456	39	96.56	6.46
chr17	5189543	5190299	757	380	31	68.5	5.86
chr17	5429192	5429886	695	418	25	58.26	7.21
chr17	6429669	6430616	948	341	43	76.22	4.74
chr17	7169446	7170206	761	332	29	54.62	5.59
chr17	8147458	8148156	699	336	24	52.19	5.23
chr17	8164837	8165901	1065	837	51	90.27	4.88
chr17	8282882	8284070	1189	871	48	60.59	4.44
chr17	8310701	8311435	735	363	40	106.04	6.36
chr17	8505822	8506531	710	402	29	61.07	5.63
chr17	10335010	10335833	824	499	46	121.74	5.91
chr17	10451191	10451937	747	417	32	58.84	4.96
chr17	10839621	10840633	1013	682	47	115.09	6.7
chr17	12318460	12319209	750	343	30	62.09	6.11
chr17	12769394	12770061	668	242	23	50.15	5.66
chr17	12915878	12916722	845	464	37	97.06	7.31
chr17	12960029	12961167	1139	715	51	93.7	4.99
chr17	12992156	12992981	826	480	37	93.6	6.94
chr17	13007426	13008382	957	444	47	118.42	5.66
chr17	13305904	13306535	632	206	84	428.72	24.09
chr17	13483140	13483626	487	158	19	52.15	5.77
chr17	13550318	13553483	3166	2589	1098	1890.03	8.53
chr17	13589515	13591626	2112	1101	594	1628.99	10.29
chr17	13654548	13655502	955	209	150	756.11	18.94
chr17	13998740	13999469	730	347	32	91.13	7.69
chr17	14978376	14979438	1063	578	56	146.07	8.67
chr17	14992261	14992875	615	171	23	52.71	4.5
chr17	15009653	15010748	1096	617	54	129.96	5.91
chr17	15041205	15042026	822	497	34	64.29	4.9
chr17	15563986	15564851	866	377	41	123.21	8.17
chr17	17625176	17625699	524	366	21	54.76	5.03
chr17	20944775	20945550	776	536	44	137.44	6.7
chr17	21516591	21517135	545	380	25	78	6.73
chr17	23563826	23564610	785	400	48	156.35	12.22
chr17	23592343	23593047	705	347	27	67.21	6.25
chr17	23699748	23700588	841	449	38	108.97	8.14
chr17	23771327	23772130	804	396	34	62.25	6.49
chr17	23802490	23803425	936	546	62	160.25	7.84
chr17	24073075	24073852	778	474	41	102.52	6.28
chr17	24141344	24142125	782	391	28	50.87	5.78
chr17	24163212	24164019	808	525	54	143.94	9.45
chr17	24169089	24169995	907	302	43	79.55	4.99
chr17	24220351	24221216	866	423	36	76.87	7.38
chr17	24342481	24343231	751	424	36	100.14	12.24
chr17	24351392	24352327	936	494	49	121.64	6.78
chr17	24426302	24427112	811	420	33	75.77	6.12
chr17	24454780	24455727	948	536	53	144.75	7.68
chr17	24469738	24470975	1238	638	65	109.46	5.28
chr17	24527504	24528618	1115	472	58	84.4	5.39
chr17	24549409	24550573	1165	638	73	143.2	6.02
chr17	24669120	24670286	1167	625	58	110.61	4.99
chr17	24695779	24696486	708	556	31	59.85	4.63
chr17	24707275	24708084	810	389	32	66.19	7.9
chr17	24719414	24720472	1059	616	62	119.04	7.13
chr17	24736182	24737061	880	368	40	104.73	6.65
chr17	24849433	24850822	1390	957	71	141.44	6.43
chr17	24885958	24887206	1249	651	56	67.86	4.65
chr17	24936607	24937358	752	461	35	78.69	6.44
chr17	25015268	25016785	1518	539	72	116.91	5.72
chr17	25183999	25185105	1107	457	62	149.07	8.05
chr17	25273064	25273970	907	277	35	56.04	4.02
chr17	25578589	25579333	745	470	37	74.6	6.29
chr17	25727195	25728243	1049	430	56	111.83	6.05
chr17	25773433	25774226	794	247	39	88.16	6.57
chr17	25791895	25792720	826	443	40	58.75	4.5
chr17	25823374	25823936	563	161	24	53.33	5.44
chr17	25832602	25833920	1319	869	73	61.29	3.98
chr17	25861193	25862103	911	272	44	106.67	5.95
chr17	25875074	25875918	845	459	38	69.09	4.79
chr17	25919295	25920771	1477	776	86	130.66	5.58
chr17	25985237	25986551	1315	682	76	164.67	5.41
chr17	26090085	26090820	736	471	27	56.39	5.72
chr17	26123214	26124164	951	322	40	60.47	4.94
chr17	26252492	26253266	775	384	35	101.8	6.73
chr17	26715182	26715827	646	354	26	56.44	5.33
[truncated: 3,045 more rows]

## Sheet: Cortex
chr	start	end	length	summit	tags	#NAME?	fold_enrichment
chr1	4785429	4785915	487	270	15	62.64	10.63
chr1	6483153	6483895	743	379	28	131.35	12.31
chr1	7088441	7089281	841	384	30	101.87	8.43
chr1	7104949	7105541	593	271	19	71.63	9.65
chr1	12657296	12657884	589	359	21	98.89	14.5
chr1	15847823	15848420	598	210	20	61.34	6.94
chr1	15850736	15851184	449	262	20	80.11	9.52
chr1	16758764	16759197	434	189	15	73.2	10.36
chr1	18168250	18168760	511	236	14	56.92	10.36
chr1	21166288	21166729	442	239	13	57.3	7.25
chr1	21411295	21412017	723	393	27	103.18	12.2
chr1	22942525	22942973	449	322	13	55.28	8.08
chr1	23978095	23978796	702	432	25	114.62	18.65
chr1	24225860	24226459	600	304	16	52.05	8.77
chr1	24611542	24616182	4641	938	2138	2120.09	4.6
chr1	24661488	24661997	510	247	13	50.35	8.29
chr1	24683874	24684280	407	260	12	53.61	11.28
chr1	25180263	25180797	535	387	14	50.28	6.67
chr1	25644182	25644638	457	308	13	55.66	12.43
chr1	26685985	26688425	2441	1371	107	250.85	8.59
chr1	26909868	26910325	458	145	13	55.55	7.25
chr1	30701017	30701538	522	315	14	55.81	9.32
chr1	31793785	31794213	429	232	17	90	12.43
chr1	32463235	32463669	435	215	16	80.95	12.43
chr1	32503384	32503961	578	170	18	77.73	11.4
chr1	33814287	33814785	499	181	15	56.69	7.11
chr1	35202262	35203069	808	382	40	145.09	12.23
chr1	35758818	35759434	617	329	20	69.22	8.84
chr1	35879452	35879938	487	342	15	66.57	9.32
chr1	36547037	36547527	491	313	14	51.8	6.31
chr1	37628712	37629204	493	350	15	53.86	7.5
chr1	37725769	37726300	532	248	16	55.21	9.05
chr1	38358565	38359103	539	304	15	52.54	8.89
chr1	38438246	38438897	652	375	27	106.1	13.82
chr1	38729959	38730665	707	366	24	86.23	9.05
chr1	38807018	38807545	528	310	15	62.02	10.36
chr1	39097293	39098048	756	316	28	82.6	7.69
chr1	39103071	39103602	532	264	19	59.25	7.84
chr1	39160058	39160534	477	339	17	79.36	11.76
chr1	39445991	39446631	641	390	22	68.87	9.82
chr1	39555919	39556504	586	244	18	76.81	9.32
chr1	42012633	42013424	792	481	25	70.33	8.51
chr1	42591773	42592330	558	344	20	81.85	11.26
chr1	42851057	42851567	511	144	15	63.85	8.29
chr1	43098323	43098838	516	192	14	53.57	7.84
chr1	43137362	43138039	678	353	23	65.02	5.88
chr1	43199932	43200214	283	141	12	68.55	12.43
chr1	43877123	43877715	593	271	21	81.37	11.67
chr1	44102235	44102667	433	128	12	51.24	7.25
chr1	47103085	47103498	414	143	13	60.56	7.25
chr1	50927119	50927737	619	341	16	52.55	8.22
chr1	50980455	50980994	540	394	15	60.77	8.29
chr1	51199340	51199941	602	250	21	80.22	10.83
chr1	51243202	51243741	540	319	23	110.14	12.61
chr1	51266960	51267558	599	322	19	81.82	11.28
chr1	52435761	52436248	488	245	14	58	9.09
chr1	52465053	52465704	652	349	17	54.74	9.91
chr1	52663046	52663751	706	357	24	102.87	14.93
chr1	55052327	55052909	583	296	16	56.7	8.33
chr1	55130711	55131466	756	382	28	116.02	13.51
chr1	56089238	56090017	780	366	26	100.16	10.96
chr1	56920456	56920883	428	160	14	56.17	9.8
chr1	58216011	58216603	593	314	15	55.64	9.32
chr1	58739444	58740207	764	311	25	68.21	7.33
chr1	60098001	60098505	505	342	14	53.19	8.57
chr1	60179963	60180626	664	334	19	75.3	8.29
chr1	60566494	60566954	461	272	14	58.65	7.73
chr1	61154343	61154739	397	138	12	50.72	8.45
chr1	63730320	63730693	374	277	11	50.61	9.32
chr1	64121532	64122245	714	282	25	72.96	7.92
chr1	67038513	67039022	510	226	14	53.43	6.76
chr1	72225987	72226695	709	371	31	129.88	13.33
chr1	72243647	72244771	1125	712	44	126.87	9.43
chr1	72254700	72255638	939	459	47	180.59	13.73
chr1	74284657	74285127	471	301	16	68.36	9.13
chr1	74386807	74387354	548	358	20	69.56	7.17
chr1	74824638	74825169	532	188	16	62.79	9.39
chr1	75191865	75192377	513	289	14	56.19	11.28
chr1	75728606	75729250	645	399	22	91.12	10.33
chr1	75895532	75895899	368	140	11	51.3	9.32
chr1	76427378	76427948	571	287	17	71.37	11.4
chr1	76483999	76484605	607	283	17	62.34	10.48
chr1	76505095	76505657	563	278	15	50.67	8.08
chr1	77027444	77028038	595	319	15	55.46	10.36
chr1	77109782	77110377	596	225	18	75.67	11.4
chr1	79485448	79486033	586	276	15	53.31	9.8
chr1	80852802	80853143	342	203	11	54.02	9.23
chr1	83396148	83396622	475	326	14	50.18	9.28
chr1	83551681	83552148	468	144	13	54.5	11.4
chr1	83582939	83583405	467	251	13	54.6	9.32
chr1	84427802	84428184	383	149	16	88.98	12.43
chr1	85112136	85113466	1331	881	47	53.73	4.6
chr1	85624815	85625458	644	259	23	64.59	6.17
chr1	86487182	86487827	646	270	21	82.87	10.19
chr1	86526173	86526938	766	339	23	50.63	5.45
chr1	87680850	87681460	611	366	18	59.95	10
chr1	87813116	87813558	443	148	12	50.21	7.25
chr1	88276849	88278157	1309	876	52	66.77	5.1
chr1	89032655	89033138	484	271	14	54.64	8.45
chr1	89057331	89058048	718	377	20	68.56	9.26
chr1	89416896	89417418	523	317	16	62.97	12.04
chr1	89588072	89588451	380	243	13	50.55	6.98
chr1	90275707	90276374	668	303	23	85.42	10.83
chr1	91209705	91210209	505	363	16	51.01	6.52
chr1	91445200	91445690	491	282	13	50.23	6.97
chr1	91459192	91459672	481	335	14	51.49	7.89
chr1	91880148	91880667	520	138	14	53.18	6.86
chr1	92298915	92299575	661	318	17	60.74	9.09
chr1	92653022	92653592	571	369	15	57.15	10.26
chr1	92726083	92726799	717	405	26	76.86	8.33
chr1	92933940	92934974	1035	656	34	98.85	6.59
chr1	93101545	93102231	687	412	25	78.88	6.59
chr1	93577851	93578357	507	338	17	78.98	10.36
chr1	93754626	93755476	851	539	24	68.97	8.84
chr1	93874268	93874871	604	231	18	74.78	11.4
chr1	93940312	93941021	710	326	23	98.55	13.47
chr1	94053389	94053840	452	186	13	56.2	8.29
chr1	94183870	94184417	548	284	15	59.95	8.29
chr1	95342112	95342665	554	339	17	73.28	9.32
chr1	97827579	97827980	402	145	12	52.79	8.96
chr1	97863290	97863626	337	147	14	79.53	11.4
chr1	98191942	98192571	630	298	21	88.08	9.66
chr1	100179982	100180633	652	241	27	129.74	20.72
chr1	104226854	104227310	457	197	14	62.8	8.29
chr1	104241568	104241993	426	215	12	51.98	9.32
chr1	105067831	105068448	618	351	17	66.41	11.4
chr1	106155281	106155717	437	200	12	50.83	8.29
chr1	106759627	106760163	537	329	15	54.36	9.32
chr1	107581212	107581686	475	236	18	89.45	14.14
chr1	118310985	118311416	432	141	13	58.44	8.29
chr1	118458906	118459356	451	144	14	52.79	7.59
chr1	121567588	121568193	606	299	17	66.06	7.07
chr1	122048234	122048813	580	197	16	63.49	9.32
chr1	125945130	125945676	547	308	14	53.41	9.32
chr1	126656145	126656797	653	387	26	121.25	14.29
chr1	129602195	129602818	624	290	18	72.62	10.36
chr1	131116724	131117251	528	194	14	54.71	9.23
chr1	131770578	131771048	471	323	13	54.18	9.32
chr1	132476847	132477287	441	291	14	64.71	9.32
chr1	132915963	132916532	570	319	18	68.51	10.67
chr1	133130889	133131576	688	391	20	57.77	6.06
chr1	133210001	133210680	680	320	24	106.22	10.95
chr1	133238920	133239563	644	263	25	102.2	13.51
chr1	133286904	133287492	589	361	25	111.84	10.97
chr1	134092884	134093388	505	205	15	56.77	8.11
chr1	134955599	134956223	625	291	25	96.47	7.58
chr1	135283873	135284366	494	141	14	50.82	7.11
chr1	136128254	136128942	689	301	25	75.11	9.15
chr1	136414896	136415540	645	309	18	55.07	8.94
chr1	136418324	136418830	507	364	19	79.82	8.44
chr1	136676162	136676624	463	128	13	55.02	9.32
chr1	136714106	136714526	421	164	16	76.87	11.27
chr1	137332377	137332833	457	281	13	55.66	7.25
chr1	137473803	137474378	576	220	15	57.22	10.36
chr1	137669789	137670431	643	264	23	107.1	14.5
chr1	138148730	138149208	479	333	16	67.51	13.47
chr1	138864068	138864558	491	266	13	50.23	6.97
chr1	138995468	138996081	614	326	18	73.69	11.4
chr1	140476909	140477311	403	206	13	61.91	8.29
chr1	140489780	140490260	481	333	16	74.73	9.32
chr1	140491215	140491884	670	323	16	55.18	12.43
chr1	143702526	143703063	538	306	17	72.58	7.96
chr1	145344847	145345288	442	139	13	57.3	8.29
chr1	146231662	146232142	481	337	13	53.16	10.36
chr1	150392382	150393259	878	354	28	102.29	10.05
chr1	151344013	151344755	743	287	23	85.33	8.33
chr1	152536491	152536976	486	192	14	59.54	8.29
chr1	152983242	152983938	697	339	19	71.96	11.4
chr1	153180394	153181065	672	336	22	90.11	10.63
chr1	153287823	153288433	611	360	21	91.61	10.78
chr1	153308136	153308741	606	232	20	54.8	6.94
chr1	153899607	153900319	713	295	25	55.45	6.88
chr1	153947744	153948249	506	290	16	64.41	13.47
chr1	154150157	154150629	473	284	13	52.02	7.96
chr1	154252537	154253243	707	352	18	55.74	10.81
chr1	155050965	155052007	1043	494	47	143.91	9.86
chr1	155086895	155087293	399	251	16	54.18	6.06
chr1	155091396	155091850	455	267	18	56.26	7.6
chr1	155230015	155230548	534	334	17	51.22	8.33
chr1	155237295	155238022	728	239	30	114.74	9.74
chr1	156613780	156614301	522	392	16	66.46	6.86
chr1	156718812	156719465	654	287	18	68.88	8.21
chr1	156765263	156765835	573	253	20	93.3	11.4
chr1	157169210	157169812	603	316	20	73.46	8.33
chr1	158328126	158328854	729	335	26	95.63	8.94
chr1	158512405	158513059	655	370	32	118.71	13.58
chr1	158581680	158582344	665	333	19	74.5	11.28
chr1	159393352	159393824	473	217	13	53.98	10.36
chr1	159716979	159717582	604	308	18	59.89	9.88
chr1	160212892	160213771	880	138	28	81.36	6.27
chr1	160278210	160278702	493	220	15	65.88	9.32
chr1	160534796	160535344	549	309	17	73.86	11.4
chr1	161034890	161035449	560	293	16	50.99	8.03
chr1	161999983	162000425	443	302	14	55.02	6.93
chr1	164461525	164462150	626	352	30	93.33	8.4
chr1	164787665	164788241	577	279	15	53.35	9.66
chr1	165075678	165076319	642	176	26	95.74	9.32
chr1	165460817	165461315	499	304	13	51.39	7.25
chr1	165558832	165559508	677	324	20	65.32	8.33
chr1	167259546	167260117	572	296	27	124.06	11.11
chr1	168951004	168951519	516	154	15	63.31	7.25
chr1	169155945	169156735	791	384	24	85.53	10.96
chr1	169346836	169347428	593	223	18	58.77	6.35
chr1	169422232	169423022	791	366	32	131.56	16.67
chr1	170506290	170506846	557	207	18	67.46	11.97
chr1	170644205	170644648	444	141	12	50.11	8.29
chr1	171246854	171247497	644	304	20	59.95	8.79
chr1	172147650	172148379	730	379	22	69.24	8.84
chr1	172376065	172376734	670	339	19	55.4	7.75
chr1	175142926	175143505	580	278	15	56.84	8.29
chr1	176933186	176933923	738	423	36	122.44	10.92
chr1	176980107	176980654	548	228	17	52.18	6.52
chr1	176985577	176986199	623	344	17	50.73	8.03
chr1	176994628	176995232	605	246	21	76.18	12.7
chr1	177347126	177347584	459	255	19	86.91	8.44
chr1	177382147	177382651	505	313	15	64.52	7.25
chr1	177545078	177545804	727	327	20	72.77	9.95
chr1	177573143	177573817	675	434	30	139.06	18.18
chr1	178276212	178276627	416	133	12	53.07	8.29
chr1	178318256	178319231	976	146	33	90.35	6.06
chr1	178623813	178624326	514	367	16	67.37	8.82
chr1	179546140	179546748	609	277	17	58.79	8.11
chr1	180507471	180508064	594	216	19	61.69	6.82
chr1	180549672	180550146	475	220	13	53.77	8.29
chr1	180850669	180851461	793	257	27	72.66	6.41
chr1	181381428	181381865	438	146	12	50.72	8.29
chr1	181743004	181743807	804	601	44	210.29	12.26
chr1	181842308	181842818	511	183	17	60.3	6.2
chr1	183298980	183299641	662	473	226	1548.11	24.37
chr1	184877282	184877789	508	229	14	57.22	9.32
chr1	185331913	185332446	534	192	15	57.54	8.7
chr1	187028841	187029442	602	242	18	56.38	6.98
chr1	187119172	187119798	627	412	20	86.51	9.32
chr1	188221249	188221880	632	329	21	85.92	9.32
chr1	189039220	189039723	504	362	17	71.28	10.05
chr1	189960329	189960873	545	166	20	85.55	14.22
chr1	190659887	190660542	656	314	18	69.33	10.36
chr1	190928330	190928799	470	156	15	55.43	8.33
chr1	191540833	191541540	708	399	20	66.69	8.89
chr1	191952832	191953420	589	296	15	52.26	8.7
chr1	192421339	192421765	427	141	14	60.44	7.41
chr1	193173164	193174103	940	500	33	89.1	7.05
chr1	193227567	193227974	408	307	16	75.43	13.33
chr1	193242133	193242779	647	334	17	61.13	8.96
chr1	193380794	193381450	657	262	19	58.16	7.14
chr1	193586698	193587382	685	360	42	181.18	13.21
chr1	194049708	194050106	399	270	13	60.39	8.96
chr1	194335045	194335511	467	331	16	65.69	6.93
chr1	195241434	195241923	490	280	71	559.01	38.28
chr10	3109434	3110479	1046	588	107	88.4	4.75
chr10	3111251	3114098	2848	1560	332	144.43	4.16
chr10	3115950	3117322	1373	727	185	215.45	4.83
chr10	3251060	3251677	618	262	21	77.31	13.17
chr10	5190712	5191320	609	339	17	63.02	8.7
chr10	5203783	5204329	547	230	17	64.49	8.89
chr10	5378959	5379395	437	143	16	80.66	11.4
chr10	5381478	5381954	477	336	13	50.21	6.76
chr10	6916613	6917086	474	213	17	83.38	12.43
chr10	8866267	8866731	465	246	13	54.81	8.29
chr10	9239857	9240399	543	216	15	57.43	7.84
chr10	10093684	10094162	479	229	13	53.37	9.32
chr10	10949086	10949519	434	296	12	51.14	8.29
chr10	11660328	11660882	555	313	17	73.17	9.32
chr10	13587530	13588312	783	290	25	83.87	8.23
chr10	13727567	13728058	492	292	18	82.95	9.52
chr10	14179451	14180417	967	646	33	122.63	10.67
chr10	14216126	14216875	750	416	25	67.31	6.47
chr10	14314311	14315123	813	470	28	118.77	11.94
chr10	14333459	14333831	373	224	12	54.88	9.66
chr10	18874705	18875110	406	219	12	54.19	9.32
chr10	19001974	19002645	672	294	23	94.87	10.33
chr10	21652671	21653123	453	215	13	54.85	7.07
chr10	21994331	21995018	688	353	26	72.26	7.08
chr10	22142241	22143353	1113	382	244	1270.78	24.26
chr10	22392613	22393058	446	144	13	50.08	7.21
chr10	22731211	22731765	555	274	17	66.11	8.33
chr10	23787023	23787545	523	345	14	50.7	7.51
chr10	24869747	24870188	442	146	16	79.95	12.43
chr10	24984683	24985385	703	300	23	82.02	11.87
chr10	26034766	26035392	627	310	27	130.43	12.96
chr10	30618195	30618834	640	247	22	99.81	12.43
chr10	34297288	34297829	542	293	18	57.37	6.38
chr10	38908200	38908744	545	232	25	139	14.5
chr10	39572509	39573087	579	245	18	72	11.43
chr10	39630035	39630642	608	320	19	67.3	7.59
chr10	40348972	40349467	496	303	16	72.85	8.29
chr10	40682318	40683029	712	354	26	79.86	8.67
chr10	40688083	40688880	798	366	29	93.08	12.06
chr10	41886996	41887631	636	405	20	66.27	8.73
chr10	41931871	41932548	678	258	25	77.3	9.24
chr10	41935381	41935878	498	208	19	59.23	7.95
chr10	41984030	41984713	684	367	28	113.3	11.9
chr10	42277486	42278515	1030	686	36	95.44	7.05
chr10	42501750	42502360	611	283	17	60.24	7.41
chr10	43220941	43221584	644	405	23	84.41	9.52
chr10	44268310	44268767	458	144	13	55.55	8.29
chr10	51271368	51271718	351	147	13	68.97	10.36
chr10	52417598	52418287	690	270	20	68.49	7.11
chr10	52529551	52530278	728	354	30	115.96	14.39
chr10	54040229	54040693	465	141	15	67.76	9.09
chr10	54337169	54337711	543	302	16	67.39	11.4
chr10	57486130	57486685	556	229	16	59.41	8.33
chr10	58221337	58222664	1328	451	78	56.24	4.95
chr10	58230940	58232949	2010	1000	136	130.04	5.34
chr10	58233150	58234241	1092	419	58	54.81	4.52
chr10	58239090	58239919	830	439	47	196.61	12.06
chr10	59127589	59128050	462	322	20	84.28	8.89
chr10	59322860	59323679	820	512	34	108.01	8.18
chr10	59825158	59825598	441	109	12	50.41	6.22
chr10	59899363	59900155	793	334	24	68.15	8.15
chr10	60173053	60173665	613	340	18	67.35	7.51
chr10	61147286	61147989	704	322	23	84.24	8.66
chr10	61331144	61331599	456	146	13	55.27	10.26
chr10	62340087	62340541	455	149	14	56.4	6.39
chr10	62449603	62450263	661	373	22	75.88	7.14
chr10	62651016	62651620	605	347	18	72.99	8.08
chr10	63100062	63100609	548	201	17	71.41	8.96
chr10	63156791	63157506	716	329	20	62.35	10.97
chr10	64039520	64040203	684	325	20	64.61	10
chr10	64215484	64216078	595	300	16	62	12.43
chr10	64311591	64312021	431	142	12	51.45	7.25
chr10	67039084	67039445	362	214	11	52.01	10.36
chr10	67096115	67096846	732	344	22	69.95	9.76
chr10	68558319	68558932	614	308	18	73.69	10.36
chr10	70071161	70071635	475	158	14	50.82	5.98
chr10	70142483	70143051	569	210	16	57.89	7.25
chr10	70395760	70396313	554	361	19	74.52	9.4
chr10	70398041	70398646	606	277	16	51.5	7.02
chr10	70455740	70456278	539	265	16	55.17	7.5
chr10	70717094	70717473	380	190	13	51.68	7.14
chr10	70799138	70799665	528	207	18	58.99	7.8
chr10	71371815	71372336	522	280	18	73.42	9.65
chr10	71667203	71667651	449	134	13	56.53	8.29
chr10	74952672	74953103	432	285	12	50.2	6.06
chr10	75743197	75743702	506	328	17	56.85	8.7
chr10	77206494	77207207	714	387	23	65.7	6.74
chr10	77544946	77545422	477	202	14	51.91	7.02
chr10	77978148	77978717	570	161	17	70.84	9.23
chr10	79681481	79682193	713	322	23	76.2	7.94
chr10	79704194	79704736	543	275	18	53.47	7.33
chr10	79766629	79767337	709	307	28	84.21	10.4
chr10	80039547	80039946	400	222	14	63.18	9.13
chr10	80142000	80142597	598	309	22	58.72	6.84
chr10	80167347	80167982	636	286	21	55.98	6.92
chr10	80249147	80249673	527	308	16	55.74	8.23
chr10	80754820	80755391	572	140	25	87.79	8.81
chr10	81069694	81070338	645	327	17	53.81	7.02
chr10	81182642	81183123	482	343	13	53.06	7.25
chr10	82680586	82681266	681	365	25	82.15	11.23
chr10	82763704	82764404	701	374	22	71.39	8.73
chr10	84089024	84089891	868	357	41	166.3	11.59
chr10	84357865	84358663	799	357	39	129.17	11.86
chr10	84381479	84381773	295	147	12	57.55	9.88
chr10	84622328	84622825	498	315	14	51.08	8.11
chr10	85185305	85185692	388	244	13	54.26	7.69
chr10	86705207	86706228	1022	364	39	119.8	7.41
chr10	86890464	86891096	633	229	20	68.28	9.76
chr10	86991948	86992506	559	213	17	72.71	8.29
chr10	90674256	90674978	723	495	24	64.06	6.41
chr10	90704427	90704993	567	317	17	70.21	9.09
chr10	90723934	90724503	570	159	20	66.07	7.09
chr10	90859546	90860211	666	252	25	109.03	10.19
chr10	93275042	93275836	795	373	27	73.29	7.77
chr10	94129478	94130311	834	420	31	106.76	11.99
chr10	94469381	94469738	358	216	12	58.87	9.09
chr10	94595642	94596238	597	216	16	50.19	7.59
chr10	94777577	94778075	499	220	13	51.39	9.32
chr10	95416595	95417088	494	359	14	58.68	7.25
chr10	97077955	97078550	596	338	17	68.67	11.4
chr10	97940330	97940751	422	135	15	74.84	10.36
chr10	98806608	98807526	919	347	40	124.81	8.41
chr10	99260975	99262000	1026	346	37	64.91	4.63
chr10	99262722	99264056	1335	472	55	118.38	7.04
chr10	99310130	99310789	660	332	18	65.36	9.8
chr10	99323188	99323838	651	305	18	60.02	8.89
chr10	99399932	99400485	554	322	17	57.58	9.64
chr10	99480433	99480962	530	332	17	72.59	10.78
chr10	100298874	100299394	521	373	16	69.87	9.32
chr10	100356799	100357392	594	267	25	99.04	13.33
chr10	100371681	100372266	586	288	18	50.12	6.8
chr10	105292937	105293307	371	199	11	50.95	9.32
chr10	106838507	106838893	387	149	13	63.97	11.4
chr10	108034098	108034477	380	138	14	59.23	10.19
chr10	108454597	108455081	485	261	17	73.72	11.87
chr10	108710371	108710924	554	409	21	101.77	13.13
chr10	109010727	109011385	659	313	21	68.17	7.75
chr10	109985968	109986544	577	174	18	71.3	8.45
chr10	110440347	110441010	664	296	19	75.3	9.32
chr10	110563350	110563965	616	354	26	115.14	14.35
chr10	111298279	111298946	668	366	21	63.16	8.79
chr10	111394435	111395073	639	184	23	88.05	7.41
chr10	111506320	111507039	720	420	20	58.64	8.84
chr10	114841338	114841949	612	284	19	80.3	10.26
chr10	116291086	116291920	835	302	29	102.25	11.38
chr10	116653366	116653934	569	205	17	71.59	12.43
chr10	119026147	119026683	537	403	17	62.44	7.59
chr10	119240316	119240840	525	181	14	55	7.18
chr10	121280881	121281414	534	352	14	53.35	7.07
chr10	121290661	121291146	486	140	15	53.3	8.94
chr10	121626157	121626814	658	322	17	55	9.13
chr10	122724696	122725164	469	128	14	51.46	6.84
chr10	122989868	122990451	584	264	17	50.43	5.99
chr10	123426884	123427446	563	338	17	67.87	11.59
chr10	126905684	126906069	386	244	12	56.53	7.25
chr10	126952922	126953494	573	223	19	74.9	8.89
chr10	126978673	126979030	358	144	14	62.25	7.23
chr10	127063390	127063944	555	178	16	51.48	6.43
chr10	127187293	127187959	667	415	21	71.65	9.88
chr10	127288773	127289117	345	148	15	70.37	10.2
chr10	128058548	128059242	695	476	23	77.29	7.84
chr10	128270226	128270711	486	140	16	62.58	6.84
chr10	128409684	128410036	353	203	12	51.2	8.44
chr10	128695737	128696207	471	325	14	52.56	6.14
chr10	128805187	128805665	479	181	13	53.37	7.25
chr10	130594165	130594876	712	389	26	92.36	13.79
chr11	3100137	3100721	585	315	16	57.3	7.51
chr11	3101094	3101914	821	696	25	81.93	5.91
chr11	3126694	3128839	2146	525	127	212.96	7.21
chr11	3131845	3132826	982	419	60	72.88	4.66
chr11	3141140	3142957	1818	1423	158	216	5.69
chr11	3145990	3146831	842	474	55	56.96	4.53
chr11	3153690	3154638	949	164	59	115.48	7.54
chr11	3160798	3162483	1686	840	97	84.37	5.5
chr11	3171978	3173965	1988	601	99	107.48	6.72
chr11	3451965	3452530	566	249	15	54.39	7.73
chr11	3735681	3736160	480	195	18	81.77	10.05
chr11	3741187	3741807	621	236	21	84.84	12.79
chr11	3855787	3856447	661	388	20	54.67	8.33
chr11	4661213	4661730	518	224	14	56.21	9.32
chr11	5762073	5762571	499	359	15	65.19	7.25
chr11	6224448	6224930	483	328	14	56.98	6.86
chr11	6444214	6444632	419	144	12	52.74	8.29
chr11	6625781	6626332	552	332	18	69.74	7.89
chr11	6899144	6899582	439	211	14	56.16	7.89
chr11	12374987	12375361	375	163	31	209.5	23.29
chr11	12394128	12394736	609	284	16	60.64	8.29
chr11	12473312	12473888	577	427	32	172.74	14.53
chr11	12742118	12742469	352	207	14	77.08	13.47
chr11	18331538	18331915	378	233	11	50.16	9.32
chr11	18331978	18332286	309	159	11	58.91	10.36
chr11	19835143	19835930	788	294	25	79.18	8.63
chr11	19899387	19900185	799	454	31	103.23	11.81
chr11	21091056	21091796	741	366	23	94.07	9.23
chr11	22971695	22972415	721	346	22	72.02	9.05
chr11	23067573	23068228	656	289	19	54.57	7.49
chr11	24076300	24076859	560	251	19	81.34	11.43
chr11	24144107	24144709	603	308	25	89.16	8.75
chr11	24467400	24467993	594	313	23	114.05	12.43
chr11	24483838	24484314	477	242	18	79.46	10.53
chr11	24758098	24758644	547	212	20	85.27	9.78
chr11	25314450	25315052	603	375	25	100.75	9.96
chr11	25710715	25711211	497	350	16	63.57	7.11
chr11	25715928	25716439	512	143	15	50.54	7.32
chr11	29172459	29173143	685	380	19	73.15	9.32
chr11	29373211	29373912	702	411	22	84.32	9.39
chr11	29514961	29515395	435	138	12	51.03	8.29
chr11	29692626	29693231	606	304	16	60.93	10.36
chr11	29766077	29766683	607	362	18	50.5	5.67
chr11	29777910	29778344	435	294	13	58.09	8.29
chr11	30025831	30026543	713	228	26	92.23	7.66
chr11	31870161	31871072	912	532	31	90.45	8.42
chr11	31999978	32000621	644	372	21	69.84	6.98
chr11	32402686	32403263	578	332	16	63.1	8.21
chr11	32517282	32517763	482	287	13	53.06	10.36
chr11	35980584	35981091	508	215	15	50.95	8.13
chr11	35985826	35986289	464	212	13	51.53	7.73
chr11	35991807	35992306	500	224	15	58.06	9.13
chr11	37154005	37154437	433	284	12	51.24	9.32
chr11	37960763	37961200	438	142	12	50.72	9.32
chr11	40546601	40546968	368	161	15	82.94	12.43
chr11	40552004	40552577	574	347	18	63.11	8.23
chr11	40555260	40555909	650	401	24	89.29	10.98
chr11	40786774	40787390	617	237	24	71.44	8.41
chr11	40846530	40846946	417	180	14	67.73	9.32
chr11	41491931	41492485	555	221	16	66.09	8.29
chr11	42927072	42927621	550	284	16	66.63	12.43
chr11	43141164	43141796	633	300	22	100.73	16.58
chr11	46235253	46235971	719	251	23	75.53	7.14
chr11	46430931	46431529	599	343	19	82.54	10.36
chr11	48799784	48800367	584	324	16	50.02	6.58
chr11	48817107	48817660	554	148	17	53.47	5.99
chr11	51262794	51263258	465	133	13	54.81	7.25
chr11	51391342	51391989	648	313	19	77	11.4
chr11	51623048	51623895	848	514	30	71.71	6.27
chr11	51967443	51967967	525	184	15	60.93	8.08
chr11	52602026	52602777	752	309	25	85.26	8.03
chr11	53350580	53351256	677	317	26	111.03	8
chr11	53430957	53431495	539	287	16	53.79	8.94
chr11	53522762	53523336	575	386	20	66.96	10.14
chr11	54140012	54140846	835	163	98	578.13	31.55
chr11	54833721	54834440	720	344	31	137.97	11.11
chr11	54860399	54861011	613	303	16	60.26	10.36
chr11	55469203	55469669	467	166	15	56.79	5.83
chr11	57271344	57272083	740	347	21	67.78	10.39
chr11	58143605	58144151	547	348	14	50.62	10.78
chr11	58846896	58847363	468	232	14	61.53	8.29
chr11	58954214	58954846	633	245	22	65.25	5.94
chr11	59191583	59191984	402	283	14	61.47	7.11
chr11	59228053	59228539	487	231	20	84.61	10.2
chr11	60175685	60176335	651	343	21	62.69	9.93
chr11	60830541	60830990	450	336	14	63.62	7.25
chr11	61040786	61041322	537	284	19	88.55	10.1
chr11	61175002	61175825	824	408	29	93.12	8.79
chr11	61484490	61485022	533	312	15	58.44	7.84
chr11	61504758	61505354	597	271	17	57.6	6.93
chr11	61930048	61930538	491	202	20	86.67	8.13
chr11	62602472	62603232	761	428	33	118.19	9.43
chr11	62731258	62731832	575	360	16	58.28	7.51
chr11	64331916	64332349	434	287	12	51.14	6.22
chr11	66674460	66674961	502	149	14	55.75	7.96
chr11	67098460	67098989	530	336	20	99.28	11.4
chr11	67616744	67617406	663	298	17	52.98	8.89
chr11	67664142	67665383	1242	988	40	85.16	6.55
chr11	69059335	69060201	867	193	27	80.6	6.9
chr11	69110292	69111117	826	144	24	80.75	8.11
chr11	69579007	69579607	601	356	19	55.99	6.32
chr11	69672267	69672722	456	140	18	77.37	9.76
chr11	69758214	69758848	635	355	18	56.03	9.76
chr11	69838272	69838832	561	327	16	57.28	8.08
chr11	69901164	69901953	790	487	33	116.22	8.93
chr11	69921063	69922137	1075	614	40	107.69	7.41
chr11	70668438	70669637	1200	886	38	112.77	7.06
chr11	70686965	70687527	563	331	16	52.04	8.23
chr11	70764151	70764690	540	337	16	58.74	7.11
chr11	71652121	71652551	431	135	13	58.55	9.32
chr11	71938895	71939374	480	245	15	67.4	11.4
chr11	71944792	71945127	336	149	11	55.23	8.29
chr11	72606782	72607447	666	309	18	56.17	8.55
chr11	75119374	75119926	553	161	17	68.99	10.63
chr11	75173497	75173987	491	336	18	50.1	6.84
chr11	75178384	75179282	899	394	32	72.92	6.06
chr11	75399425	75399671	247	123	11	66.49	9.28
chr11	75587743	75588317	575	393	18	62.22	7.32
chr11	75630677	75631307	631	369	18	59.52	6.84
chr11	75869612	75870271	660	397	31	137.29	12.5
chr11	77215930	77216382	453	311	13	54.85	8.08
chr11	77685753	77686404	652	347	22	79.77	9.05
chr11	77960040	77960575	536	214	15	61.18	8.29
chr11	77965515	77966057	543	230	16	59.2	8.11
chr11	78497548	78498189	642	261	21	60.9	6.67
chr11	78771529	78772215	687	303	23	87.33	9.65
chr11	79503785	79504348	564	234	17	67.76	10.63
chr11	80377745	80378125	381	237	13	64.76	10.36
chr11	80602083	80602618	536	290	17	50.41	7.56
chr11	80602860	80603672	813	442	32	102.1	8.58
chr11	80907677	80908176	500	352	15	53.78	8.44
chr11	81800902	81801405	504	143	15	52.02	6.58
chr11	83271225	83272008	784	346	27	91.22	12.5
chr11	83298623	83299286	664	314	22	69.45	8.06
chr11	85739189	85739666	478	162	13	50.81	9.8
chr11	86358075	86358516	442	176	12	50.31	8.29
chr11	86757263	86757738	476	292	17	55.54	7.33
chr11	86944547	86945004	458	158	14	57.5	7.51
chr11	87108569	87109393	825	296	27	100.35	9.01
chr11	87422235	87423559	1325	733	199	438.3	14.23
chr11	87426243	87427514	1272	570	212	550.37	15.93
chr11	87442648	87444014	1367	706	171	662.75	23.36
chr11	87447857	87449241	1385	916	144	559.81	25.3
chr11	87461843	87462905	1063	619	135	634.82	21.64
chr11	87470766	87471963	1198	674	123	531.14	25.58
chr11	88968218	88969218	1001	360	33	81.47	6.98
chr11	89081684	89082012	329	199	12	64.09	10.36
chr11	90175606	90176190	585	277	15	56.37	9.32
chr11	90369379	90370132	754	423	23	69.06	9.96
chr11	91426666	91427242	577	290	18	77.85	11.4
chr11	93565536	93566380	845	481	31	80.56	8.1
chr11	93590550	93591093	544	296	18	59.85	6.67
chr11	94043875	94044454	580	279	17	65.13	10.48
chr11	94276920	94277428	509	267	15	64.07	9.32
chr11	95392247	95392749	503	334	15	55.54	7.89
chr11	95476161	95476858	698	379	21	74.97	8.11
chr11	95791596	95792266	671	379	21	68.56	7.14
chr11	96075440	96076318	879	566	31	102.34	7.58
chr11	96777347	96778022	676	383	24	97.92	9.01
chr11	96823948	96824613	666	340	25	87.83	10.26
chr11	97187694	97188805	1112	767	44	137.13	7.33
chr11	97685504	97686059	556	313	15	59.16	9.32
chr11	97702879	97703589	711	317	23	69.28	5.8
chr11	97766260	97766834	575	270	16	55.93	9.91
chr11	98783157	98783882	726	373	33	112.52	9.17
chr11	99076707	99077181	475	339	15	67.99	8.29
chr11	99111086	99111781	696	310	22	76.63	8.44
chr11	99126853	99127446	594	311	17	63.67	8.57
chr11	99385915	99386461	547	205	14	53.41	7.25
chr11	100750131	100750680	550	247	15	52.9	8.22
chr11	100939407	100940022	616	186	23	110.85	10.36
chr11	101009134	101009714	581	337	20	68.68	8.23
chr11	101442105	101442693	589	302	17	69.41	10.36
chr11	101627002	101627855	854	519	37	126.7	13.07
chr11	101641263	101642498	1236	612	115	239.94	9.21
chr11	101645076	101646443	1368	723	133	284.76	8.17
chr11	101657770	101659008	1239	585	115	432.67	16.85
chr11	101665225	101665891	667	346	22	66.69	5.67
chr11	101687751	101688485	735	362	25	74.78	7.64
chr11	101732378	101733309	932	540	33	111.06	12.4
chr11	101739949	101740714	766	322	28	121.89	9.66
chr11	102244955	102245444	490	348	14	53.29	7.41
chr11	102284555	102285134	580	285	16	62.01	9.09
chr11	102697461	102697954	494	318	15	54.43	6.75
chr11	103028038	103028800	763	522	24	65.55	6.67
chr11	103102516	103103058	543	278	16	54.06	6.58
chr11	103649434	103649943	510	334	16	52.3	6.74
chr11	103685104	103685697	594	328	17	54.91	6.58
chr11	103732932	103733508	577	277	16	63.79	8.29
chr11	103811172	103811851	680	287	24	103.59	11.59
chr11	103953756	103954391	636	357	19	61.84	7.32
chr11	103966359	103966857	499	312	16	52.55	6.58
chr11	104028933	104029465	533	287	18	64.76	7.84
chr11	104254465	104255176	712	265	26	84.4	7.02
chr11	104288885	104289415	531	294	16	50.7	6.06
chr11	104550083	104550749	667	373	17	58.4	8.82
chr11	105420474	105421202	729	378	22	84.76	12.75
chr11	106160896	106161591	696	407	24	75.14	8.51
chr11	106216366	106217130	765	378	26	78.75	7.58
chr11	106272591	106273274	684	340	20	67.26	7.79
chr11	106779362	106779945	584	363	19	70.9	7.69
chr11	108221189	108221928	740	124	23	62.99	5.56
chr11	108980516	108981064	549	328	16	57.8	8.89
chr11	109011591	109012164	574	273	399	3214.14	29.72
chr11	109425335	109425997	663	298	20	61.02	7.66
chr11	112298680	112299279	600	315	16	55.07	8.33
chr11	112470149	112470760	612	269	17	67.02	8.29
chr11	113798043	113798531	489	197	14	59.22	9.32
chr11	113948455	113949059	605	342	16	53.83	8.22
chr11	114794998	114795714	717	345	21	61.34	10.73
chr11	114822535	114823129	595	277	21	76.54	7.84
chr11	115276896	115277579	684	263	22	77.98	8.44
chr11	115367620	115368027	408	258	12	50.12	7.62
chr11	116024077	116024980	904	409	30	85.6	7.02
chr11	116029889	116030526	638	363	18	63.88	10.19
chr11	116061819	116062307	489	345	14	57.11	8.96
chr11	116130464	116131103	640	326	18	57.06	7.5
chr11	116433775	116434359	585	230	18	68.58	7.31
chr11	116842961	116843726	766	404	28	98.44	8.43
chr11	117653957	117654827	871	537	29	81.53	6.87
chr11	118289785	118290811	1027	708	35	110.93	7.66
chr11	118793453	118794065	613	350	17	50.97	7.14
chr11	119299921	119300361	441	228	13	51.27	8.22
chr11	119507871	119508332	462	111	14	59.3	7.84
chr11	119857907	119858490	584	308	16	55.05	9.91
chr11	120484174	120484863	690	431	23	86.97	8.77
chr11	120517940	120518677	738	272	35	140.77	11.93
chr11	120598396	120598859	464	194	14	61.99	8.29
chr12	3109820	3110167	348	164	310	3120.88	53.06
chr12	3309818	3310332	515	365	15	57.2	7.41
chr12	3823434	3823985	552	417	18	64.04	6.43
chr12	3930142	3930658	517	226	14	53.47	7.84
chr12	4082487	4083269	783	394	23	58.04	6.19
chr12	4221018	4221774	757	349	23	71.48	7.94
chr12	4679813	4680412	600	215	17	61.34	7.41
chr12	5125742	5126348	607	315	19	71.85	9.01
chr12	5157064	5157685	622	418	18	52.99	6.06
chr12	5268144	5268706	563	242	24	90.29	9.62
chr12	6638703	6639414	712	148	41	177.62	11.54
chr12	8344835	8345439	605	287	27	120.82	17.07
chr12	8464865	8465441	577	304	25	108.04	11.9
chr12	9857883	9858367	485	350	13	52.76	8.29
chr12	12180811	12181441	631	340	21	64.9	9.22
chr12	13212010	13212581	572	370	20	88.16	12.56
chr12	13462362	13462815	454	235	13	55.98	7.25
chr12	14068952	14069481	530	329	14	55.03	10.36
chr12	15761325	15762161	837	332	30	61.9	5.56
chr12	21373507	21373911	405	182	13	60.39	9.09
chr12	21416941	21417553	613	365	18	53.19	6.74
chr12	24928008	24928652	645	305	17	63.16	9.23
chr12	25579424	25579945	522	220	18	81.9	9.95
chr12	25623391	25623884	494	240	16	73.1	9.32
chr12	26086634	26087462	829	468	39	130.03	10.03
chr12	26099037	26099729	693	335	26	106.28	12.99
chr12	26176105	26176710	606	287	17	54.46	7.5
chr12	26577239	26577989	751	373	25	108.31	11.4
chr12	26589073	26589494	422	198	15	74.84	12.43
chr12	26781512	26782073	562	216	19	85.28	14.14
chr12	28649283	28649904	622	320	17	66.01	9.32
chr12	28710670	28711363	694	287	22	75.89	6.67
chr12	29083671	29084398	728	376	28	114.5	11.11
chr12	29290747	29291422	676	364	30	148.12	12.21
chr12	29695107	29695580	474	268	14	59.52	7.07
chr12	29872078	29873033	956	610	33	99.41	9.32
chr12	29933913	29934637	725	314	26	75.72	9.06
chr12	30251214	30251772	559	360	19	68.83	7.94
chr12	30578414	30579116	703	335	31	128.21	13.03
chr12	34496123	34496521	399	146	12	54.99	8.29
chr12	37769714	37770262	549	414	16	65.23	9.09
chr12	38356412	38356824	413	148	12	53.4	10.36
chr12	40222460	40223157	698	326	20	66.76	8.77
chr12	41949781	41950207	427	221	15	66.44	10.36
chr12	43826972	43827832	861	333	44	199.01	15.33
chr12	43860461	43860811	351	117	11	53.33	8.29
chr12	44128835	44129389	555	286	15	59.25	9.32
chr12	44138943	44139451	509	227	17	61.96	7.94
chr12	44380587	44381421	835	381	32	117.01	8.53
chr12	44409811	44410200	390	160	12	50.89	7.41
chr12	45013155	45013792	638	261	25	96.69	11.63
chr12	46040466	46041151	686	375	23	101.49	13.47
chr12	46066607	46067379	773	443	24	98.41	11.4
chr12	46333270	46333755	486	344	13	52.66	9.32
chr12	49473201	49473882	682	368	25	117.35	16.58
chr12	50258720	50259402	683	405	22	85.39	11.11
chr12	51107867	51108630	764	426	31	131.16	11.97
chr12	51117789	51118828	1040	748	45	141.8	8.64
chr12	51143133	51143732	600	268	15	55	8.29
chr12	52832969	52833626	658	384	20	56.35	7.8
chr12	53033300	53033768	469	256	15	68.14	10.26
chr12	54696322	54697376	1055	587	118	506.61	19.75
chr12	54709936	54711080	1145	470	162	511.61	15.54
chr12	54713792	54714893	1102	550	104	159.92	9.4
chr12	54718813	54719557	745	398	62	196.38	12.27
chr12	54729167	54730270	1104	582	86	234.89	11.11
chr12	54734102	54735123	1022	456	75	68.03	6.22
chr12	54737807	54739051	1245	712	183	645.36	19.58
chr12	55398578	55399265	688	242	23	85.93	8.45
chr12	58087150	58087670	521	377	14	55.91	7.25
chr12	58654748	58655241	494	212	13	51.88	7.25
chr12	59066635	59067156	522	375	15	59.59	6.86
chr12	59414802	59415559	758	453	26	97.85	11.26
chr12	61524448	61524841	394	146	12	55.57	10.36
chr12	69159283	69159760	478	329	15	62.08	7.51
chr12	69371758	69372384	627	358	17	65.52	10.36
chr12	69653993	69654358	366	199	74	633.33	37.54
chr12	69986794	69987462	669	360	19	64.39	9.78
chr12	70118827	70119510	684	357	22	94.34	11.4
chr12	70347033	70348102	1070	440	53	152.72	10.61
chr12	70404275	70404868	594	247	29	133.16	13.95
chr12	70624256	70625105	850	554	28	102.82	8.89
chr12	71015540	71015960	421	294	12	52.52	8.29
chr12	74326545	74327207	663	311	20	71.3	8
chr12	74458650	74459093	444	147	12	50.11	8.29
chr12	75182465	75182969	505	373	15	56.04	9.78
chr12	76818730	76819438	709	357	22	57.78	8
chr12	76962035	76962574	540	268	18	80.62	9.09
chr12	77238451	77239211	761	306	23	80.06	6.22
chr12	78001675	78002256	582	315	28	130.06	15.87
chr12	78091848	78092344	497	268	14	58.37	10.36
chr12	78098525	78099126	602	326	17	67.42	11.28
chr12	78350812	78351180	369	209	108	990.67	44.14
chr12	78748401	78748884	484	256	13	52.38	7.18
chr12	78861350	78862008	659	322	18	61.82	10.19
chr12	80790114	80790829	716	300	21	63.91	7.14
chr12	81186029	81186668	640	300	19	61.43	6.5
chr12	81594783	81595373	591	220	17	69.2	11.4
chr12	81820711	81821229	519	127	15	58.31	8.57
chr12	82105435	82106180	746	531	27	76.37	6.92
chr12	82387687	82388002	316	179	12	58.1	9.65
chr12	83631940	83632408	469	331	13	53.16	8.08
chr12	84316773	84317195	423	155	13	59.48	8.29
chr12	84617204	84617791	588	277	15	51.58	8.57
chr12	84772727	84773097	371	221	11	50.95	8.29
chr12	84970518	84971086	569	305	17	69.99	10.1
chr12	85436091	85436637	547	242	15	50.37	7.79
chr12	85454962	85455901	940	557	32	95.34	7.17
chr12	85732952	85733630	679	332	18	61.71	9.52
chr12	85824356	85825316	961	387	27	77.98	6.2
chr12	86659695	86660078	384	198	13	64.36	10.36
chr12	86699736	86700399	664	342	19	57.48	8.73
chr12	86800920	86801603	684	337	23	67.4	8.16
chr12	86946864	86947593	730	356	25	81.79	11.24
chr12	87387924	87388639	716	394	24	88.37	6.84
chr12	88713330	88713984	655	224	24	89.65	10.32
chr12	88960695	88961317	623	376	18	66.3	12.21
chr12	89377320	89377792	473	136	14	51.68	7.79
chr12	89710345	89711095	751	213	24	97.4	8.96
chr12	89723935	89724413	479	343	15	66.94	11.28
chr12	91848978	91849543	566	291	17	67.54	9.66
chr12	92073150	92073694	545	261	21	90.83	14.72
chr12	93576828	93577280	453	293	65	511.05	40.92
chr12	94143907	94144272	366	175	12	59.02	10.36
chr12	94645254	94645696	443	236	14	64.46	11.4
chr12	95315249	95315966	718	488	28	122.76	9.13
chr12	95388175	95388603	429	240	14	66.19	12.43
chr12	97061261	97061823	563	306	88	661.82	39.89
chr12	97501314	97501920	607	345	18	71.78	8.96
chr12	98535199	98535776	578	238	15	56.48	9.23
chr12	99563408	99564029	622	369	17	63.53	7.96
chr12	99645455	99645897	443	144	14	64.46	13.47
chr12	100159219	100159816	598	244	17	65.95	9.95
chr12	100186824	100187976	1153	709	41	106.52	9.43
chr12	100201702	100202348	647	391	24	52.79	6.42
chr12	100254418	100255038	621	224	24	101.9	11.26
chr12	100265707	100266432	726	342	25	68.39	7.62
chr12	100480468	100481069	602	321	18	50.37	7.72
chr12	100725134	100725777	644	321	17	63.87	10.36
chr12	100778802	100779320	519	248	17	74.87	8.96
chr12	102190745	102191385	641	257	33	134.95	11.76
chr12	102695738	102696412	675	342	19	63.8	8
chr12	103425716	103426224	509	285	14	56.6	8.21
chr12	104415362	104416056	695	364	21	73.31	7.89
chr12	105982578	105983259	682	337	17	60.38	10.36
chr12	107186282	107186747	466	290	13	54.7	8.29
chr12	108349330	108349858	529	197	26	125.22	15.26
chr12	110591179	110592027	849	431	34	130.1	8.63
chr12	110601060	110601769	710	453	21	63.67	6.27
chr12	110889057	110889610	554	308	17	62.9	6.14
chr12	111504859	111505479	621	239	18	72.94	11.4
chr12	111516769	111517254	486	167	14	59.54	10.36
chr12	111712865	111713686	822	464	27	77.48	7.72
chr12	112576203	112576756	554	350	26	124.29	13.33
chr12	112617074	112617664	591	358	24	74.14	8.97
chr12	115105458	115105799	342	147	12	62.23	10.36
chr12	115290739	115291286	548	157	15	50.96	8.77
chr12	115912412	115912972	561	242	14	52.13	10.36
chr12	116488795	116489282	488	342	16	59.44	7.32
chr12	118301391	118301813	423	149	12	52.31	8.29
chr12	119027710	119028121	412	264	13	58.79	8.96
chr13	3372486	3373884	1399	676	342	1511.48	20.84
chr13	3765710	3766096	387	248	13	62.68	9.09
chr13	3776261	3776894	634	346	20	71.69	9.4
chr13	6191723	6192386	664	302	20	77.17	9.66
chr13	6341096	6341497	402	233	18	91.25	12.28
chr13	9834293	9834566	274	137	34	314.8	28.69
chr13	12013860	12014574	715	330	28	111.24	9.76
chr13	13546794	13547338	545	166	31	135.81	14.6
chr13	13703493	13703873	381	147	13	64.76	11.4
chr13	13860708	13861045	338	193	49	416.2	33.33
chr13	16977662	16978171	510	300	16	67.84	8.82
chr13	17805186	17805646	461	214	13	51.84	7.73
chr13	19027737	19028227	491	228	13	52.17	9.32
chr13	19101857	19102489	633	386	23	94.17	10.53
chr13	21753456	21753996	541	298	18	64.56	7.94
chr13	21787013	21787667	655	291	21	57.95	6.67
chr13	21811372	21812073	702	327	25	53.69	7.12
chr13	21831684	21832576	893	466	37	92.36	8.27
chr13	21833215	21833995	781	399	28	61.19	6.77
chr13	22040899	22041622	724	435	34	117.18	9.01
chr13	22042489	22043363	875	149	27	58.83	5.41
chr13	23530622	23531387	766	376	27	64.79	5.65
chr13	23551212	23551920	709	386	24	72.78	7.02
chr13	23562105	23562841	737	384	24	88.32	9.52
chr13	23581232	23582021	790	377	37	127.01	9.09
chr13	23620737	23621698	962	693	28	54.25	6.49
chr13	23698175	23698861	687	283	29	101.91	10.67
chr13	23746154	23746766	613	356	21	61.87	7.92
chr13	23751217	23751845	629	346	20	60.8	7.25
chr13	23756669	23757316	648	267	22	72.97	6.74
chr13	23760838	23761563	726	452	23	62.88	6.12
chr13	30786167	30786565	399	144	12	51.79	7.73
chr13	31249503	31249849	347	142	13	69.57	11.4
chr13	32338618	32339050	433	149	12	51.24	7.25
chr13	34002594	34003023	430	288	12	51.56	10.36
chr13	34096054	34096504	451	197	19	99.16	12.75
chr13	34312791	34313474	684	344	19	65.63	9.26
chr13	35241338	35241953	616	383	21	80.4	10.26
chr13	36367960	36368521	562	224	23	89.97	11.85
chr13	36532011	36532434	424	125	13	56.63	7.84
chr13	36892145	36892952	808	287	23	65.54	5.49
chr13	37196968	37197566	599	242	19	82.54	10.36
chr13	40236417	40236821	405	186	13	61.67	9.32
chr13	41001027	41001552	526	340	15	62.23	7.25
chr13	41016164	41016744	581	327	18	72.73	9.66
chr13	41748782	41749353	572	398	21	78.62	9.3
chr13	41788091	41788637	547	295	17	72.48	10.1
chr13	41822660	41823198	539	164	16	56.61	10.26
chr13	41827436	41828160	725	348	25	85.35	7.75
chr13	41903079	41903553	475	273	13	53.77	8.29
chr13	42403109	42403625	517	267	16	58.99	8.55
chr13	42617066	42617754	689	281	23	78.93	7.94
chr13	42696636	42697136	501	235	15	64.4	9.23
chr13	42744490	42744923	434	144	15	70.01	9.8
chr13	42761183	42761833	651	333	19	57.24	6.98
chr13	43230119	43230801	683	329	24	69.29	8.41
chr13	43284742	43285153	412	274	13	58.79	8.96
chr13	43303855	43304569	715	460	28	101.89	9.63
chr13	43565384	43565979	596	280	16	51.69	7.79
chr13	43706350	43706794	445	217	12	50.01	8.29
chr13	44209184	44209697	514	207	14	56.61	10.36
chr13	44398391	44399059	669	348	22	79.71	8.44
chr13	44703406	44703957	552	337	15	59.55	8.29
chr13	44869487	44870284	798	214	106	574.74	23.15
chr13	47014660	47015154	495	167	15	60.93	6.67
chr13	47148442	47148962	521	372	16	66.57	10.78
chr13	51100161	51100790	630	273	21	77.74	7.59
chr13	52273612	52274117	506	334	15	54.51	6.93
chr13	52436723	52437312	590	238	19	81.81	8.08
chr13	52445521	52446161	641	210	27	115.02	17.07
chr13	52570131	52570803	673	333	22	86.57	12.04
chr13	52680027	52680520	494	147	13	51.88	7.25
chr13	52817901	52818466	566	260	17	71.92	10.36
chr13	52916457	52916835	379	132	11	50.05	8.29
chr13	52980272	52980802	531	336	16	51.33	8.43
chr13	54269607	54270204	598	285	20	71.43	8.03
chr13	54277359	54278036	678	350	23	67.29	7.41
chr13	54312687	54313284	598	337	19	72.88	8.11
chr13	54359107	54359585	479	218	15	67.51	10.36
chr13	55472035	55472677	643	289	22	53.63	5.7
chr13	55512904	55513328	425	304	14	52.69	7.14
chr13	56698180	56698884	705	403	20	62.54	9.17
chr13	58402086	58402687	602	285	16	61.31	11.4
chr13	58806190	58806809	620	267	22	75.5	8.15
chr13	58866095	58866640	546	289	16	52.39	8.03
chr13	63306815	63307394	580	216	17	55.59	7.32
chr13	67108444	67108892	449	243	13	56.53	9.32
chr13	67683314	67683844	531	352	19	76.58	9.28
chr13	68815683	68816197	515	244	23	110.81	10.39
chr13	68877343	68877823	481	195	14	60.08	9.32
chr13	68961636	68962019	384	160	12	54.9	8.96
chr13	69330529	69331148	620	368	20	68.04	7.94
chr13	69481816	69482604	789	477	31	101.3	8.75
chr13	69611408	69611831	424	142	13	59.37	8.29
chr13	69867618	69868232	615	346	17	66.72	9.32
chr13	73603872	73604337	466	132	14	53.77	7.11
chr13	74528452	74530878	2427	2115	524	1398.71	9.95
chr13	75113906	75114512	607	207	21	92.13	10.78
chr13	76018112	76018879	768	380	23	78.25	8.77
chr13	76258690	76259221	532	285	14	54.84	9.32
chr13	77438879	77439103	225	112	28	335.87	27.05
chr13	78658323	78658738	416	146	12	53.07	7.25
chr13	80883189	80883735	547	196	25	83.08	8.55
chr13	81657535	81657978	444	142	15	71.29	9.23
chr13	81711054	81711693	640	321	20	64.21	7.75
chr13	81782934	81784071	1138	295	34	101.28	6.58
chr13	81824505	81825326	822	616	29	106.38	9.17
chr13	81862228	81862755	528	213	18	82.15	15.15
chr13	82308225	82308894	670	383	20	74.46	10.33
chr13	83111424	83112029	606	285	19	62.65	10.2
chr13	83524740	83525028	289	144	11	56.5	10.48
chr13	83739584	83740361	778	392	26	62.08	9.43
chr13	83744867	83745316	450	197	13	55.92	10.26
chr13	84347829	84348656	828	299	29	77.93	8.18
chr13	84612894	84613336	443	151	13	57.19	8.29
chr13	85289038	85289580	543	179	15	60.46	9.32
chr13	89324167	89324767	601	315	18	75.12	10.36
chr13	91988315	91988783	469	329	13	54.39	9.32
chr13	92053625	92054213	589	281	23	99.18	9.52
chr13	92639081	92639635	555	250	17	59.68	5.83
chr13	92999870	93000316	447	202	17	55.81	7.55
chr13	93002240	93002882	643	352	24	72.59	8.25
chr13	93211633	93212230	598	344	16	61.7	10.36
chr13	93303276	93303983	708	341	39	137.73	8
chr13	95324838	95325458	621	370	18	69.31	8.82
chr13	95820019	95820630	612	296	18	56.81	7.94
chr13	96011223	96011602	380	230	12	57.26	9.32
chr13	96670446	96671220	775	530	24	72.7	6.13
chr13	96932545	96933518	974	406	36	126.63	10.2
chr13	97390415	97391037	623	268	19	64.01	7.41
chr13	97451257	97451695	439	294	13	55.65	9.95
chr13	97458984	97459496	513	329	17	71.92	10.33
chr13	97550281	97550804	524	145	18	65.1	7.75
chr13	97559508	97560159	652	330	34	135.39	11.95
chr13	97652377	97652803	427	229	14	62.7	9.66
chr13	97705890	97706241	352	139	11	53.21	9.32
chr13	97910948	97911583	636	288	20	79.25	13.33
chr13	98262734	98263389	656	294	21	82.77	9.39
chr13	98815032	98815567	536	268	16	63.18	11.43
chr13	99146240	99146959	720	339	30	87.51	9.12
chr13	99147493	99148433	941	322	35	87.91	6.9
chr13	99157511	99158186	676	421	24	90.06	12.35
chr13	99344450	99345061	612	249	18	59.07	6.58
chr13	99366260	99367190	931	364	41	141.07	11.11
chr13	99739397	99739957	561	226	17	67.2	9.52
chr13	99761774	99762366	593	271	18	74.32	9.09
chr13	99829915	99830510	596	206	17	68.04	9.23
chr13	100650912	100651344	433	141	12	50.1	9.09
chr13	100744108	100744679	572	275	16	61.94	7.96
chr13	100954432	100955199	768	368	28	87.67	7.56
chr13	101490862	101491460	599	311	17	59.78	8.11
chr13	101540689	101541313	625	286	20	71.8	7.59
chr13	101801212	101801652	441	297	13	57.41	9.32
chr13	103211916	103212478	563	382	19	79.96	9.39
chr13	103806169	103806660	492	144	13	52.07	8.29
chr13	104114759	104115302	544	217	18	63.46	7.84
chr13	104228553	104229052	500	287	13	51.3	8.29
chr13	107859147	107860079	933	574	30	64.51	6.12
chr13	107889737	107890400	664	350	19	61.46	8.44
chr13	108692915	108693456	542	224	14	52.59	9.09
chr13	109671994	109672494	501	141	15	58.71	10.19
chr13	110618838	110619480	643	296	25	112.31	12.96
chr13	110627411	110628266	856	442	32	94.86	9.62
chr13	111044391	111045043	653	280	20	74.31	10.05
chr13	111144631	111145253	623	319	20	77.98	13.13
chr13	111490245	111490747	503	200	15	63.32	9.09
chr13	111904816	111905394	579	257	19	84.96	13.47
chr13	112578140	112578401	262	131	27	251.74	26.47
chr13	112800480	112800984	505	256	13	50.82	9.32
chr13	117659575	117659937	363	219	11	51.89	8.29
chr13	119488114	119489301	1188	360	48	64.57	4.74
chr13	119612885	119617796	4912	1849	228	61.87	3.01
chr14	3124539	3124882	344	203	11	54.21	8.29
chr14	3545625	3546153	529	272	14	55.13	11.4
chr14	4513524	4514043	520	251	14	56.01	8.29
chr14	4980678	4981110	433	290	14	65.69	11.4
chr14	6636948	6637451	504	311	19	92.07	10.95
chr14	6888598	6889234	637	318	19	65.04	8.55
chr14	7248466	7248941	476	249	13	53.67	9.32
chr14	8135147	8135608	462	167	13	50.37	6.57
chr14	8208830	8209386	557	410	18	68.3	7.79
chr14	8286372	8286918	547	398	42	274.96	35.04
chr14	8867519	8868232	714	350	22	90.85	12.43
chr14	9547923	9548338	416	164	12	51.91	8.08
chr14	9896649	9897072	424	123	13	59.37	8.29
chr14	10221818	10222275	458	136	13	55.55	8.29
chr14	11810997	11811920	924	520	41	147.89	12.93
chr14	12296204	12296907	704	351	26	112.55	15.02
chr14	18062021	18062387	367	188	11	51.42	9.32
chr14	18238059	18239408	1350	899	49	124.82	6.79
chr14	18270791	18271387	597	382	20	70.7	7.94
chr14	19415622	19419717	4096	3246	4540	3100	4.32
chr14	20595773	20596360	588	299	22	95.28	12.61
chr14	20694634	20695302	669	293	18	50.01	7.75
chr14	21524110	21524630	521	234	16	57.1	6.67
chr14	23594394	23595063	670	334	20	66.04	9.17
chr14	23609954	23610532	579	226	18	68.36	8.11
chr14	23666558	23666986	429	141	12	51.66	9.32
chr14	24578287	24579337	1051	755	33	102.87	10.57
chr14	24778869	24779737	869	401	42	157.86	10.46
chr14	26579319	26579781	463	261	17	72.46	7.69
chr14	26637620	26638282	663	364	23	91.39	8.89
chr14	27102592	27103069	478	322	15	53.54	8.84
chr14	27219641	27220012	372	148	15	81.69	11.28
chr14	27228708	27229268	561	348	18	59.33	9.09
chr14	27269339	27270311	973	607	31	81.78	8.25
chr14	27846742	27847522	781	377	28	102.37	13.01
chr14	27852547	27853076	530	149	20	89.66	8.22
chr14	27860460	27860967	508	360	21	88.6	11.76
chr14	29478297	29478853	557	211	20	82.95	8.77
chr14	29866316	29867333	1018	877	26	79.5	8.89
chr14	30198078	30198470	393	136	12	55.69	9.32
chr14	30284025	30284451	427	142	13	59.02	8.29
chr14	30479191	30479966	776	176	23	75.36	5.98
chr14	30951089	30951716	628	387	17	62.04	7.84
chr14	31781291	31782222	932	629	26	80.32	7.89
chr14	31830821	31831464	644	298	20	80.46	8.82
chr14	33296839	33297522	684	361	25	98.07	10.97
chr14	34179170	34179882	713	348	27	128.77	16.58
chr14	34884564	34885152	589	213	21	64.69	7.92
chr14	36525357	36526023	667	342	18	68.25	9.32
chr14	37572004	37572568	565	223	15	58.27	9.32
chr14	39039023	39039455	433	228	13	57.07	10.1
chr14	39785075	39785493	419	269	15	75.25	9.32
chr14	40308390	40308859	470	215	20	108.65	12.43
chr14	45657903	45658323	421	149	13	55.55	7.62
chr14	47297859	47298478	620	348	16	59.61	12.43
chr14	48716528	48716886	359	229	11	52.36	9.32
chr14	49171126	49171607	482	307	13	53.06	8.29
chr14	50930287	50931345	1059	820	34	97.52	8.15
chr14	52103860	52104785	926	515	31	109.72	9.4
chr14	52258393	52258730	338	196	12	52.61	8.33
chr14	54253671	54254323	653	348	19	69.69	9.39
chr14	54863898	54864396	499	269	15	63.76	9.09
chr14	54912908	54913335	428	144	12	51.77	8.29
chr14	55014784	55015501	718	432	22	71.4	7.32
chr14	55643271	55643720	450	128	16	78.21	9.23
chr14	55681991	55682542	552	272	14	52.95	9.32
chr14	57301864	57302324	461	123	13	55.23	8.29
chr14	57516791	57517434	644	388	20	71.5	10.39
chr14	57664680	57665613	934	375	31	99.57	8.63
chr14	59200877	59201520	644	216	19	67.83	9.01
chr14	60188123	60188688	566	265	16	56.82	8.11
chr14	60251216	60251739	524	190	15	57.79	9.52
chr14	60659442	60659857	416	222	13	50.28	6.75
chr14	61360088	61360656	569	349	14	51.41	12.43
chr14	62892963	62893485	523	226	14	55.72	8.29
chr14	64146150	64147153	1004	340	31	75.7	7.33
chr14	64173162	64173815	654	321	35	126.65	11.11
chr14	64183338	64184180	843	417	29	62.11	7.53
chr14	64193612	64194177	566	286	15	52.86	8.45
chr14	64271116	64271448	333	200	12	53.29	8.33
chr14	64299780	64300412	633	289	29	111.37	10.1
chr14	64310864	64311449	586	381	21	59.06	7.88
chr14	64372738	64373649	912	399	33	97.72	6.06
chr14	64399675	64400633	959	337	44	114.08	6.37
chr14	64405310	64406009	700	280	28	82.03	10.03
chr14	64417757	64418129	373	145	11	50.73	8.29
chr14	64639407	64639999	593	256	17	58.78	6.14
chr14	65266199	65266847	649	351	19	57.43	6.98
chr14	66260317	66260857	541	367	20	70.47	7.89
chr14	66868565	66869383	819	365	30	86.42	7.05
chr14	68381661	68382102	442	307	12	50.31	8.29
chr14	69161937	69162359	423	104	21	126.11	20.72
chr14	69732482	69732902	421	131	13	56.26	8.7
chr14	69994700	69995258	559	380	19	62.04	6.45
chr14	70001447	70002402	956	599	35	89.07	8.26
chr14	70237317	70237751	435	298	12	51.03	8.29
chr14	70289236	70289816	581	370	16	57.69	6.57
chr14	70331713	70332125	413	185	12	50.22	6.76
chr14	71728391	71729059	669	293	29	150.97	15.38
chr14	71973052	71973515	464	266	13	52.24	7.84
chr14	73382665	73383183	519	384	17	63.75	7.5
chr14	73709763	73710405	643	269	22	91.37	10.33
chr14	74853011	74853516	506	236	17	74.62	9.66
chr14	74914957	74915369	413	293	14	62.95	9.39
chr14	75844841	75845539	699	364	23	67.31	6.94
chr14	75892151	75892806	656	335	17	62.13	10.26
chr14	75899500	75900137	638	303	21	81.73	9.91
chr14	76740231	76740701	471	165	13	54.18	9.32
chr14	77225272	77225776	505	143	15	64.52	7.25
chr14	77636914	77637416	503	148	14	56.42	9.09
chr14	78491368	78491863	496	246	14	58.47	9.32
chr14	83638171	83638789	619	421	19	80.21	10.36
chr14	86159077	86159634	558	226	24	128.06	17.61
chr14	86198737	86199475	739	334	77	478.32	44.65
chr14	86748816	86749241	426	135	13	59.13	9.32
chr14	87415573	87416134	562	363	20	76.74	8.13
chr14	99743716	99744493	778	493	25	71.8	6.38
chr14	101839956	101840716	761	611	24	69.24	6.2
chr14	104064166	104064500	335	219	11	55.36	10.36
chr14	104715501	104716239	739	366	37	199.88	29.95
chr14	105333335	105333841	507	254	13	50.63	8.29
chr14	105631180	105632188	1009	632	36	94.53	5.61
chr14	105658191	105658730	540	282	17	74.92	10.36
chr14	105669005	105669431	427	188	15	59.71	8.22
chr14	108247343	108247888	546	183	21	104.99	14.5
chr14	111059674	111060071	398	233	12	55.11	9.32
chr14	114547952	114548583	632	327	18	70.11	9.09
chr14	117768672	117769075	404	170	14	63.38	6.48
chr14	117958240	117958939	700	345	25	78.02	6.87
chr14	117981327	117981884	558	383	19	74.02	9.4
chr14	119798593	119799085	493	145	14	58.79	8.29
chr14	120134584	120135150	567	266	16	50.97	7.32
chr14	120477050	120477950	901	282	33	89.59	8.64
chr14	120831394	120832234	841	249	24	61.86	5.8
chr15	3755691	3756183	493	171	13	51.97	8.29
chr15	3995413	3996059	647	366	19	77.1	10.36
chr15	6238146	6238537	392	208	12	55.81	7.25
chr15	8098959	8099575	617	308	21	87.72	12.43
chr15	9015821	9016302	482	140	15	67.16	9.32
chr15	10840366	10841148	783	362	29	124.02	15.96
chr15	11996018	11996457	440	302	12	50.52	6.22
chr15	12024854	12025300	447	314	13	56.75	8.29
chr15	12106392	12106898	507	149	18	72.79	11.81
chr15	12211461	12212129	669	374	20	53.22	8.93
chr15	12739533	12740436	904	478	41	129.56	11.11
chr15	22914524	22914824	301	116	12	68.39	11.4
chr15	24720359	24720720	362	223	11	52.01	8.29
chr15	25984101	25984779	679	294	20	61.78	7.14
chr15	27825109	27825576	468	146	13	52.54	7.96
chr15	28109869	28110358	490	275	13	52.27	9.32
chr15	31337208	31337853	646	377	19	59.25	8.73
chr15	31344707	31345368	662	379	34	137.06	10.36
chr15	31368200	31368792	593	338	17	50.86	8.43
chr15	31393154	31393924	771	409	37	142.64	12.67
chr15	31417798	31418507	710	290	29	103.78	11.23
chr15	31428339	31429060	722	443	35	143.56	12.63
chr15	31634582	31634992	411	177	12	53.62	7.25
chr15	33480447	33480940	494	346	16	73.1	10.36
chr15	33837496	33838154	659	324	24	72.16	8.41
chr15	34680178	34680858	681	334	17	60.47	11.4
chr15	34685448	34685977	530	250	16	68.84	11.4
chr15	36374981	36375642	662	326	19	64.21	11.4
chr15	36608926	36609670	745	283	22	74.38	7.02
chr15	36742583	36743304	722	337	21	57.74	6.59
chr15	36793301	36793864	564	316	19	57.41	7.41
chr15	36938500	36939053	554	234	17	56.17	7.06
chr15	36960029	36960751	723	374	24	81.29	10.32
chr15	36967488	36968390	903	233	24	59	6.32
chr15	37517107	37517604	498	159	17	72.92	9.26
chr15	37726740	37727337	598	244	19	69.28	10.26
chr15	37960790	37961366	577	256	17	69.11	10.1
chr15	38300862	38301777	916	515	34	77.65	5.87
chr15	38384044	38384828	785	229	28	90.64	6.52
chr15	38457229	38457694	466	341	13	53.47	7.07
chr15	38470662	38471311	650	290	27	105.56	9.74
chr15	39112584	39113218	635	217	25	104.85	10.13
chr15	39273163	39273603	441	298	13	57.41	11.4
chr15	39643756	39644261	506	337	16	64.41	11.4
chr15	39734971	39735657	687	344	21	65.18	7.75
chr15	39772886	39773559	674	302	21	61.76	7.25
chr15	41028283	41028728	446	296	13	52.75	6.67
chr15	41332373	41332782	410	278	13	61.05	8.29
chr15	41447030	41447698	669	391	22	72.28	6.13
chr15	41617222	41617841	620	353	16	59.61	11.4
chr15	43587844	43588445	602	294	22	101.55	10.95
chr15	43609964	43610380	417	129	12	52.96	9.32
chr15	43695370	43695821	452	303	14	62.85	11.28
chr15	43717580	43718023	444	173	17	85.03	9.95
chr15	44669837	44670380	544	385	19	81.4	9.26
chr15	44851785	44852206	422	138	12	52.41	7.25
chr15	44857021	44857566	546	217	17	74.21	10.36
chr15	44891421	44892064	644	369	17	63.87	11.4
chr15	44896208	44896692	485	268	13	51.54	9.09
chr15	45018053	45018587	535	279	16	57.77	8.66
chr15	51643851	51644402	552	347	15	51.99	8.11
chr15	51758381	51758739	359	133	11	50.64	8.96
chr15	51991653	51992080	428	161	12	51.77	7.25
chr15	52959725	52960206	482	247	15	64.87	8.96
chr15	53062486	53063219	734	256	24	73.9	6.35
chr15	53107999	53108634	636	284	24	108.29	12.38
chr15	53161967	53162487	521	251	18	84.8	13.47
chr15	53258282	53258665	384	185	12	56.77	10.36
chr15	53345915	53346665	751	523	25	78.41	8.15
chr15	53896785	53897440	656	406	23	69.84	7.41
chr15	59019045	59019487	443	303	13	54.48	6.86
chr15	59054733	59055233	501	255	15	64.97	10.36
chr15	59647438	59648204	767	341	30	79.64	7.84
chr15	62953159	62953679	521	396	15	56.57	6.48
chr15	64434352	64434948	597	334	17	67.94	8.21
chr15	64562459	64562987	529	218	15	52.14	6.93
chr15	66172397	66172785	389	184	13	54.3	9.95
chr15	66239031	66239809	779	352	48	200.83	15.2
chr15	66271191	66271691	501	141	16	63.54	11.11
chr15	66313984	66314569	586	304	24	97.27	10.08
chr15	66485553	66486183	631	335	22	91.76	12.96
chr15	67116614	67117273	660	328	18	64.43	8.7
chr15	67176691	67177195	505	251	17	62.44	7.94
chr15	67221217	67221866	650	390	28	121.02	13.82
chr15	67840517	67841202	686	295	21	80.44	14.29
chr15	68496335	68496922	588	278	17	66.08	7.84
chr15	68579456	68580001	546	202	21	104.18	11.28
chr15	68714326	68714822	497	350	18	75.82	9.52
chr15	68754678	68755449	772	290	27	101.67	10.26
chr15	68810507	68811033	527	175	18	59.11	9.22
chr15	70357954	70358431	478	249	15	67.63	11.4
chr15	72494077	72494597	521	302	18	84.8	10.36
chr15	73154360	73154866	507	345	17	62.2	6.35
chr15	73440494	73441188	695	537	27	103.58	9.28
chr15	73745034	73745441	408	277	13	55.71	9.26
chr15	73982139	73982771	633	300	18	53.32	10.08
chr15	74176949	74177468	520	305	16	63.31	9.26
chr15	74594006	74594800	795	657	26	54.27	6.01
chr15	74619491	74620129	639	347	27	109.46	12.26
chr15	74670246	74672916	2671	2283	115	72.4	5.21
chr15	74678900	74679479	580	317	23	80.39	8.84
chr15	75085427	75087326	1900	1353	1105	3100	13.56
chr15	75616259	75616869	611	291	16	60.45	8.29
chr15	75781829	75782406	578	188	19	74.3	10.67
chr15	75929551	75930112	562	305	18	71.2	9.13
chr15	76326970	76327792	823	407	28	79.29	8.08
chr15	76379979	76380613	635	377	19	60.36	7.14
chr15	76511719	76512388	670	299	24	68.54	5.66
chr15	76710400	76710778	379	241	13	51.8	8.73
chr15	77979346	77979977	632	326	21	82.93	10.95
chr15	79062838	79063253	416	266	15	67.86	11.4
chr15	79600127	79600678	552	254	14	51.66	7.07
chr15	79764784	79765409	626	396	23	63.98	8.33
chr15	79883225	79883880	656	360	18	56.32	8.44
chr15	80083050	80083771	722	462	27	72.8	8.72
chr15	80138144	80138767	624	239	18	54.19	6.2
chr15	80233667	80234248	582	268	19	84.59	10.36
chr15	81360834	81361270	437	293	12	50.83	7.25
chr15	81802376	81802989	614	214	28	107.59	11.45
chr15	81810879	81811580	702	269	24	62.01	7.27
chr15	82346132	82346769	638	296	17	51.47	10
chr15	83149309	83150178	870	401	39	116.8	8.96
chr15	83790876	83791248	373	149	11	50.73	9.32
chr15	84414139	84414830	692	337	21	79.79	10.48
chr15	84450534	84451066	533	269	15	50.38	7.59
chr15	85403172	85403761	590	293	18	55.51	8.24
chr15	85634371	85635139	769	368	28	95.83	7.49
chr15	85811505	85811884	380	248	12	54.69	9.8
chr15	88196414	88197039	626	303	15	52.73	10.36
chr15	88819075	88819988	914	382	32	110.84	8.03
chr15	88850319	88850914	596	387	18	66.49	8.11
chr15	89314974	89315486	513	233	17	66.83	6.93
chr15	91445314	91445893	580	257	17	70.38	13.47
chr15	91614041	91614690	650	136	25	102.71	7.59
chr15	91906796	91908123	1328	1027	47	60.76	4.47
chr15	91908327	91909146	820	310	40	87.05	6.39
chr15	91909291	91910491	1201	476	43	56.5	5.22
chr15	92166195	92166778	584	342	14	50.1	10.36
chr15	93595558	93596213	656	325	22	72.9	8.33
chr15	93610300	93610717	418	176	23	139.52	16.43
chr15	93845698	93846234	537	196	16	65.65	7.96
chr15	93878838	93879480	643	290	22	59.92	7.48
chr15	94956611	94957221	611	249	20	88.45	10.36
chr15	94981808	94982282	475	265	14	60.75	8.29
chr15	95473881	95474412	532	218	22	95.07	9.76
chr15	96933398	96933919	522	144	15	55.71	8.22
chr15	97501886	97502426	541	291	14	51.17	8.82
chr15	98181209	98181736	528	328	15	58.16	7.73
chr15	98567380	98568284	905	313	27	89.06	8.77
chr15	98677296	98677748	453	305	14	63.27	8.29
chr15	98831323	98831754	432	243	13	58.44	9.32
chr15	98933800	98934986	1187	820	56	142.34	7.19
chr15	98953328	98953741	414	136	16	51.12	5.36
chr15	100038509	100039103	595	274	17	53.38	6.43
chr15	100551664	100552489	826	524	23	76.76	7.41
chr15	102073357	102074056	700	383	23	96.32	11.94
chr15	102470114	102470572	459	310	14	62.57	9.32
chr15	102517684	102518935	1252	673	43	78.99	6.11
chr15	102546560	102547235	676	339	23	74.08	9.52
chr15	102635822	102636451	630	235	20	65.3	10.08
chr16	3114924	3116711	1788	1351	122	297.83	11.78
chr16	3122611	3123449	839	706	29	57.15	5.56
chr16	3241220	3242240	1021	359	36	61.92	4.66
chr16	3349854	3350713	860	508	80	294.9	13.68
chr16	3350799	3352222	1424	655	66	113.06	9.36
chr16	4077625	4078096	472	170	14	61.08	8.29
chr16	4430127	4430559	433	242	14	52.97	7.32
chr16	4448248	4448813	566	228	18	68.11	10.53
chr16	4964168	4964744	577	296	18	67.72	10.67
chr16	5233450	5233943	494	344	15	58.72	9.13
chr16	6042677	6043238	562	284	17	57.45	8.94
chr16	6348355	6348855	501	298	14	57.95	9.32
chr16	8829747	8830320	574	310	17	51.42	7.49
chr16	9009205	9009715	511	216	18	75.72	9.78
chr16	9016143	9016761	619	255	16	57.38	11.94
chr16	10063398	10063946	549	254	15	59.85	11.4
chr16	10627277	10627766	490	183	15	66.22	10.36
chr16	11143621	11144558	938	493	224	1232.68	32.17
chr16	11254169	11255026	858	542	36	142.87	9.41
chr16	11690000	11690498	499	227	14	57.63	9.23
chr16	11690798	11691200	403	149	14	69.04	10.26
chr16	11909065	11909536	472	247	14	52.45	7.02
chr16	12014540	12015179	640	262	19	74.03	10.78
chr16	13207615	13208056	442	160	13	57.3	8.29
chr16	13339286	13339892	607	322	17	67.53	11.4
chr16	13357776	13358498	723	592	23	56.7	4.98
chr16	16302646	16303161	516	286	16	70.45	8.29
chr16	16896228	16896787	560	396	17	60.67	5.98
chr16	16930757	16931507	751	332	30	101.26	10.88
chr16	17222209	17222528	320	175	79	754.55	45.03
chr16	17508417	17509020	604	320	17	56.91	9.52
chr16	17921764	17922327	564	244	16	63.65	9.09
chr16	18154311	18154861	551	316	19	62.99	9.32
chr16	18173131	18173766	636	262	21	67.45	10.37
chr16	18195004	18195619	616	265	19	74.67	9.52
chr16	18248512	18249218	707	312	24	80.23	8.43
chr16	18958362	18958648	287	143	12	68.55	12.43
chr16	20824043	20824802	760	457	29	119.94	10.53
chr16	21182023	21182568	546	311	16	61.27	9.39
chr16	22316309	22316753	445	142	14	59	6.57
chr16	22417688	22418397	710	366	21	66.23	7.32
chr16	22857324	22857951	628	344	19	75.34	7.84
chr16	23107126	23107795	670	382	16	52.09	8.82
chr16	23127594	23128115	522	269	15	58	9.52
chr16	24175880	24176420	541	233	16	50.94	7.75
chr16	24960834	24961301	468	331	14	61.53	9.32
chr16	24991111	24991568	458	196	13	55.55	7.25
chr16	25039894	25040344	451	182	15	52.79	10.13
chr16	25059062	25059646	585	348	17	52.98	8.63
chr16	25313891	25314549	659	335	26	118.96	12.21
chr16	26549308	26549716	409	107	15	72.59	11.59
chr16	26581357	26581938	582	293	17	53.28	8.63
chr16	26775845	26776543	699	272	27	122.21	15.24
chr16	29816943	29817569	627	281	21	70.95	6.9
chr16	31593211	31593694	484	355	15	62.18	8.57
chr16	31598697	31599273	577	324	15	54.14	8.82
chr16	31695635	31696000	366	220	11	51.54	9.32
chr16	31754378	31754924	547	245	14	53.41	8.29
chr16	31876198	31876885	688	334	29	97.8	9.62
chr16	31898417	31899373	957	241	32	70.94	4.6
chr16	31948065	31948828	764	416	22	59.17	6.59
chr16	32154308	32154904	597	290	18	75.56	10.36
chr16	32331956	32332358	403	256	13	61.91	9.32
chr16	32608464	32609034	571	243	17	57.24	9.05
chr16	33062185	33062703	519	385	17	56.65	6.67
chr16	33151408	33151934	527	193	15	62.13	7.25
chr16	33178604	33179217	614	264	16	59.59	9.23
chr16	33380220	33380950	731	446	28	98.62	10.26
chr16	34236836	34237411	576	342	29	107.44	10.03
chr16	34271290	34271932	643	357	23	82.62	8.53
chr16	34279903	34280442	540	333	18	71.18	9.65
chr16	34342405	34342975	571	246	18	67.53	7.89
chr16	34414506	34415015	510	312	17	66.39	7.69
chr16	35021919	35022348	430	271	12	51.56	8.29
chr16	35981391	35982035	645	370	28	105.73	15.97
chr16	37868133	37868604	472	140	13	52.13	7.96
chr16	38918145	38918471	327	183	12	64.38	11.4
chr16	38924920	38925352	433	314	14	57.57	7.11
chr16	41746531	41747142	612	237	20	79	10.96
chr16	41764255	41764773	519	251	16	65.93	11.59
chr16	41935631	41936099	469	213	16	58.98	9.3
chr16	41938176	41938826	651	341	24	77.21	7.48
chr16	42615982	42616505	524	139	22	116.7	14.5
chr16	45352917	45353199	283	141	11	60.22	11.4
chr16	46383276	46383730	455	269	14	63.03	8.29
chr16	47025954	47026362	409	269	12	53.85	9.32
chr16	48360703	48361320	618	292	16	59.79	10.36
chr16	49152232	49152637	406	145	12	54.19	8.29
chr16	49518642	49519397	756	397	28	100.88	11.63
chr16	55001477	55002113	637	305	16	58.05	10.36
chr16	55966027	55966648	622	280	16	51.53	9.91
chr16	56029542	56030011	470	170	13	53.06	8.08
chr16	57268282	57268720	439	293	12	50.62	10.36
chr16	57391080	57391951	872	417	314	1879.08	29.63
chr16	59639206	59639647	442	272	14	64.58	10.36
chr16	59693188	59693670	483	335	17	75.77	9.39
chr16	60606336	60606761	426	220	12	51.98	8.29
chr16	62786521	62787298	778	373	25	104.11	11.28
chr16	67001757	67002201	445	177	13	56.97	8.29
chr16	67621007	67621773	767	372	30	89.19	11.11
chr16	77643094	77643478	385	148	12	56.65	9.32
chr16	82431706	82432230	525	332	16	69.41	10.36
chr16	84734764	84735433	670	458	24	82.82	6.74
chr16	84834592	84835162	571	296	22	76.87	9.03
chr16	85002091	85002667	577	308	24	107.32	11.11
chr16	85487265	85487669	405	138	13	61.67	7.25
chr16	86820587	86821286	700	307	23	99.76	11.4
chr16	87354107	87354484	378	143	11	50.16	7.25
chr16	88187596	88188094	499	288	14	58.16	8.29
chr16	89921434	89921726	293	146	11	51.81	9.4
chr16	90086195	90086701	507	200	14	52.99	8.57
chr16	90284249	90284795	547	275	16	56.5	9.52
chr16	90621920	90622621	702	412	30	113.93	10.04
chr16	90727164	90727785	622	357	17	66.01	9.32
chr16	91044407	91045026	620	360	18	66.61	10.33
chr16	91646760	91647409	650	257	21	77.32	10.39
chr16	91647468	91647966	499	354	15	51.9	7.32
chr16	93603618	93604096	479	164	13	53.37	8.29
chr16	93788983	93789466	484	288	28	140.01	16.67
chr16	94289081	94289479	399	220	21	115.99	15.58
chr16	94312443	94313098	656	275	22	51.67	6.21
chr16	94313107	94314107	1001	628	37	93.47	5.85
chr16	94370017	94370510	494	299	16	52.84	8.79
chr16	94370619	94371254	636	238	18	52.34	6.13
chr16	94472462	94473034	573	226	17	54.19	10.2
chr16	96535053	96535803	751	343	27	83.76	8.93
chr16	96634010	96634451	442	149	16	54.92	8.84
chr16	96691361	96691822	462	318	13	55.13	9.32
chr16	97285932	97286416	485	337	16	55.75	8.33
chr17	3081413	3082639	1227	318	102	298.84	9.25
chr17	3114580	3115048	469	346	14	61.42	8.29
chr17	4626119	4626678	560	196	90	665.26	31.18
chr17	4726328	4726853	526	358	15	52.44	7.79
chr17	5273584	5274076	493	300	19	70.45	11.47
chr17	8487719	8488453	735	335	26	99.52	11.11
chr17	9906077	9906564	488	141	14	59.32	8.29
chr17	11108016	11108631	616	190	17	65.99	8.21
chr17	11157396	11158121	726	319	33	132.39	15.22
chr17	11705604	11706161	558	298	15	55.15	7.73
chr17	11847249	11847752	504	278	19	94.29	12.31
chr17	12155254	12155752	499	207	13	51.39	10.36
chr17	12839434	12839982	549	194	15	59.3	8.21
chr17	12992053	12993093	1041	599	36	99.94	8.08
chr17	13305899	13306461	563	203	51	297.3	24.07
chr17	13550371	13553471	3101	2498	860	1609.34	8.21
chr17	13589599	13591624	2026	1002	375	1044.07	11.54
chr17	13654575	13655267	693	173	79	536.29	20.06
chr17	13760035	13760583	549	300	16	60.14	7.41
chr17	13998928	13999532	605	303	30	148.6	11.81
chr17	14175443	14176140	698	438	26	103.17	10.13
chr17	14247800	14248350	551	306	18	66.52	10
chr17	14370482	14370951	470	250	15	61.31	8.29
chr17	14978532	14979225	694	283	23	76.47	10.08
chr17	15009937	15010429	493	346	21	93.77	10.57
chr17	15041400	15041921	522	328	21	94.22	9.52
chr17	15423395	15423992	598	191	23	83.93	10.26
chr17	20944819	20945550	732	559	25	89.76	6.58
chr17	21962425	21962913	489	303	13	52.37	8.29
chr17	23802646	23803316	671	326	24	88.61	8.84
chr17	24198995	24199556	562	381	18	55.8	8.6
chr17	24342570	24343180	611	288	28	122.5	19.38
chr17	24351390	24352002	613	362	18	64.68	9.01
chr17	24469903	24470500	598	270	16	51.51	6.06
chr17	24527879	24528584	706	424	25	81.81	9.42
chr17	24849651	24850473	823	673	25	93.6	7.73
chr17	24886338	24886976	639	359	18	51.37	7.58
chr17	25015516	25016052	537	313	19	57.4	7.05
chr17	25184156	25184789	634	290	18	71.57	9.32
chr17	25556321	25556952	632	339	18	54.84	7.94
chr17	25625086	25625716	631	431	33	132.22	12.58
chr17	25635609	25636377	769	342	23	64.12	6.59
chr17	25773385	25773942	558	383	16	65.77	9.32
chr17	25868429	25868884	456	278	13	55.77	8.29
chr17	25919460	25920599	1140	727	39	98.38	5.71
chr17	25941766	25942260	495	228	14	51.39	7.21
chr17	25985582	25986161	580	149	18	50.73	6.8
chr17	26631840	26632546	707	347	22	68.98	6.2
chr17	26916736	26917154	419	132	15	63.48	6.75
chr17	26939267	26939917	651	239	19	64.45	7.79
chr17	27204142	27204722	581	341	17	52.7	7.75
chr17	27580653	27581278	626	322	17	53.3	9.28
chr17	27638817	27639557	741	403	27	70.6	10.59
chr17	27655905	27656420	516	237	15	51.43	6.67
chr17	27909533	27909978	446	147	14	54.01	6.84
chr17	28030286	28030996	711	359	22	66.85	9.85
chr17	28485985	28486328	344	202	11	54.21	9.32
chr17	29032182	29032784	603	276	16	50.34	7.69
chr17	29347731	29348195	465	317	13	50.06	6.57
chr17	30581118	30581583	466	293	18	80.16	10.39
chr17	31570319	31570763	445	132	15	66.91	13.33
chr17	31660698	31661282	585	421	21	68.83	8.33
chr17	31877547	31878259	713	430	32	146.86	11.97
chr17	32022959	32023607	649	337	19	55.97	9.09
chr17	32036163	32036627	465	257	14	52.54	7.79
chr17	33760158	33760791	634	386	17	52.56	8.44
chr17	33929133	33929846	714	276	22	76.64	8.66
chr17	34118940	34120013	1074	316	43	87.17	6.53
chr17	34586979	34587886	908	248	27	74.45	5.24
chr17	34646635	34647247	613	358	18	55.99	6.27
chr17	34850147	34850531	385	143	14	58.41	8.03
chr17	34981610	34982141	532	149	15	59.36	7.96
chr17	35241361	35241994	634	390	22	74.64	6.74
chr17	35879633	35879998	366	135	13	58.41	10.53
chr17	35916055	35917058	1004	390	41	104.11	7.53
chr17	36231193	36231655	463	103	14	62.1	7.25
chr17	39842980	39848871	5892	4053	5999	3070.3	2.22
chr17	43030122	43030742	621	344	19	75.1	11.59
chr17	45539685	45540023	339	200	13	66.43	9.52
chr17	45572991	45573588	598	244	19	50.63	5.77
chr17	46327768	46328468	701	306	21	72.68	9.65
chr17	46764774	46765490	717	307	19	60.71	9.01
chr17	46782296	46782921	626	320	15	52.19	10.26
chr17	48326588	48327172	585	285	22	89.36	10.83
chr17	48409739	48410252	514	342	14	53.03	7.73
chr17	50070086	50070530	445	298	13	56.97	8.29
chr17	50407067	50407732	666	357	23	74.39	10.87
chr17	50408440	50409022	583	437	26	98.89	8.08
chr17	50650458	50651196	739	190	28	118.36	9.91
chr17	51783727	51784165	439	290	14	58.26	7.31
chr17	52920587	52921031	445	306	13	56.97	8.29
chr17	53587464	53588068	605	340	28	129.81	13.99
chr17	53678579	53679143	565	275	15	58.27	10.36
chr17	55878421	55879219	799	304	22	85.27	7.96
chr17	55944668	55945365	698	319	21	73	7.89
chr17	56218508	56219201	694	374	17	57.82	10.1
chr17	56325450	56325927	478	137	14	56.76	6.76
chr17	57087155	57087568	414	277	13	50.51	6.75
chr17	57247644	57248156	513	247	14	50.28	8.22
chr17	62330235	62330707	473	164	14	60.97	11.4
chr17	63011946	63012654	709	364	22	71.44	11.24
chr17	63097824	63098209	386	214	13	59.85	8.57
chr17	63270398	63270860	463	319	14	62.1	11.4
chr17	64045122	64045754	633	298	16	52.85	7.51
chr17	64331558	64332596	1039	682	44	194.75	13.51
chr17	65351616	65352348	733	370	23	95.84	10.36
chr17	65370267	65370911	645	370	20	81.43	9.95
chr17	65613491	65614396	906	551	29	83.44	6.98
chr17	66101170	66101786	617	285	17	54.14	6.75
chr17	66349846	66350478	633	374	21	63.18	6.25
chr17	67011706	67012296	591	363	23	71.18	9.26
chr17	67013116	67013736	621	297	21	58.92	8.33
chr17	67741100	67741615	516	372	21	108.77	19.49
chr17	68631365	68631942	578	337	15	51.74	8.45
chr17	69695308	69695742	435	159	12	51.03	6.22
chr17	70470993	70471726	734	360	22	64.5	8.33
chr17	70488892	70489307	416	269	19	85.41	8.24
chr17	70629797	70630523	727	295	23	82.69	11.4
chr17	70963399	70964138	740	365	85	484.63	39.71
chr17	70990311	70990849	539	280	14	50.62	7.73
chr17	72817562	72818092	531	230	17	76	10.36
chr17	72970481	72971265	785	311	28	113.56	9.13
chr17	73386587	73387146	560	283	18	67.95	9.52
chr17	73518316	73518831	516	370	19	72.69	9.3
chr17	73711919	73712523	605	149	22	65.02	6.92
chr17	73713221	73713732	512	244	24	90.02	9.35
chr17	73804513	73805090	578	148	19	64.24	6.9
chr17	73831283	73831891	609	335	18	52.91	8.89
chr17	74316221	74316541	321	193	12	56.79	11.28
chr17	77888982	77889464	483	240	13	52.96	8.29
chr17	78736492	78737041	550	189	22	112.56	14.5
chr17	80061927	80062664	738	313	24	86.89	8.66
chr17	80084097	80084912	816	424	34	136.41	9.52
chr17	80165637	80166186	550	199	23	84.71	8.84
chr17	80207084	80207622	539	189	19	76.42	10.26
chr17	80482904	80483318	415	170	15	70.1	7.51
chr17	80710020	80710761	742	437	25	82.16	8.23
chr17	80760187	80760747	561	392	22	107.46	12.94
chr17	80801386	80802143	758	219	41	169.67	11
chr17	81502590	81503023	434	272	12	51.14	9.32
chr17	83782496	83783193	698	318	19	60.72	10.53
chr17	84258762	84259378	617	290	25	88.94	9.62
chr17	86249855	86250539	685	312	21	76.37	9.01
chr17	86265872	86266482	611	319	17	61.94	8.57
chr17	86345193	86345835	643	283	20	83.89	14.36
chr17	86404635	86405192	558	305	15	51.42	8.11
chr17	87167423	87167740	318	194	11	56.53	9.09
chr17	87330107	87331068	962	586	50	130.88	7.51
chr17	87372025	87372731	707	506	30	98.42	8.1
chr17	87726397	87727392	996	298	27	83.94	8.22
chr17	87745140	87745904	765	350	29	86.11	10.1
chr17	88262615	88262992	378	178	12	54.94	8.82
chr17	88529681	88530179	499	148	19	89.61	9.52
chr17	89654352	89654913	562	288	23	94.76	11.76
chr17	90088038	90088724	687	427	22	79.64	7.79
chr17	90999596	91000258	663	403	19	67.72	8.33
chr18	3004482	3006579	2098	1376	471	1398.04	18.82
chr18	4507171	4507819	649	237	20	66.54	8.13
chr18	4617266	4618034	769	366	29	87.74	10.36
chr18	4619618	4620170	553	286	20	67.44	8.42
chr18	4634722	4635221	500	294	13	51.3	8.29
chr18	6515976	6516506	531	235	16	68.73	7.25
chr18	8141561	8142130	570	267	18	78.67	10.36
chr18	8372920	8373360	441	154	12	50.41	8.29
chr18	9957718	9958453	736	409	27	107.57	11.26
chr18	10018532	10019013	482	177	13	53.06	8.29
chr18	10517027	10517444	418	206	12	52.39	8.21
chr18	10609945	10610418	474	138	15	50.88	6.82
chr18	10706648	10707192	545	175	14	53.09	7.18
chr18	11905370	11906069	700	405	20	52.32	7.09
chr18	16111308	16111746	439	301	12	50.62	6.22
chr18	16258184	16258729	546	337	16	67.06	10.36
chr18	16419024	16419442	419	181	16	83.29	11.4
chr18	16432498	16432944	447	229	14	63.98	9.32
chr18	24020251	24021099	849	577	26	65.72	5.39
chr18	24838564	24839253	690	344	22	71.69	7.06
chr18	25757997	25758636	640	382	25	91.35	10.99
chr18	26957538	26957956	419	145	14	67.47	9.32
chr18	29242397	29243025	629	351	21	92.88	11.28
chr18	30748485	30749015	531	229	15	61.7	10.36
chr18	31910418	31911205	788	488	23	85.19	6.86
chr18	32239986	32240499	514	132	15	57.3	6.48
chr18	32837193	32837803	611	325	18	74.02	9.32
chr18	33213736	33214190	455	310	15	70.46	11.4
chr18	34860900	34861858	959	344	36	59.5	4.7
chr18	35417090	35417480	391	259	16	82.35	10.48
chr18	35829544	35829962	419	270	12	50.9	8.96
chr18	35873253	35873907	655	278	20	58.81	8.06
chr18	35887536	35888123	588	208	16	50.33	7.5
chr18	36328418	36328946	529	146	17	55.52	6.67
chr18	36339080	36339544	465	243	15	62.84	9.26
chr18	39083200	39083586	387	149	12	50.62	9.13
chr18	39132906	39133593	688	433	22	59.92	6.67
chr18	39390800	39391507	708	335	19	51.23	8.43
chr18	39490952	39491372	421	277	14	62.68	8.57
chr18	39896894	39897495	602	199	23	106.76	12.56
chr18	40308003	40308618	616	161	138	1007.37	43.93
chr18	40358792	40359231	440	200	12	50.52	8.29
chr18	40645409	40645859	451	267	15	63.5	11.4
chr18	42823451	42823965	515	270	19	88.37	8.7
chr18	42899384	42899851	468	329	14	58.62	6.86
chr18	42975754	42976222	469	244	21	117.47	15.54
chr18	42983238	42983927	690	318	27	97.65	10.99
chr18	43659233	43659703	471	328	13	52.23	6.97
chr18	45015391	45016132	742	316	30	109.49	13.95
chr18	45996619	45997488	870	417	38	119.76	10.21
chr18	46013127	46013528	402	253	12	54.64	11.4
chr18	47930366	47930857	492	330	18	88.76	12.43
chr18	48010119	48010845	727	399	22	89.39	18.65
chr18	49755381	49756102	722	436	23	94.97	9.09
chr18	50828077	50828620	544	183	19	88.72	11.28
chr18	53723968	53724450	483	123	15	63.1	7.73
chr18	53744469	53744907	439	291	14	61.22	9.66
chr18	54753528	54753927	400	238	12	54.41	10.26
chr18	59326946	59327632	687	339	22	93.16	10.26
chr18	59414827	59415361	535	293	17	75.52	10.36
chr18	59432834	59433478	645	359	19	77.32	8.29
chr18	59866359	59866841	483	325	17	82.15	11.4
chr18	60062424	60063083	660	273	20	73.55	10.05
chr18	60560296	60560931	636	316	17	64.02	8.21
chr18	60780108	60780811	704	271	36	146.17	12.54
chr18	60816942	60817391	450	232	14	63.62	8.29
chr18	60824462	60824971	510	298	14	51.97	8.45
chr18	61482315	61482722	408	269	13	60.79	9.23
chr18	61555099	61555607	509	147	13	50.44	8.29
chr18	61640476	61641110	635	370	23	70.81	7.26
chr18	61707519	61708157	639	379	21	78.61	7.79
chr18	62017317	62017734	418	140	13	60.08	8.29
chr18	62803761	62804704	944	405	34	105.63	7.8
chr18	62853924	62854565	642	434	20	84.76	9.32
chr18	62977546	62978221	676	346	25	97.99	12.5
chr18	63708414	63708975	562	273	15	58.01	8.21
chr18	64769803	64770225	423	275	12	52.31	7.25
chr18	64886878	64887352	475	142	14	51.47	6.93
chr18	65572260	65572823	564	164	18	61.17	7.84
chr18	66104185	66104635	451	137	16	77.13	12.12
chr18	67464451	67465175	725	356	25	81.42	8.89
chr18	67641252	67641692	441	309	12	50.41	9.32
chr18	67774793	67775358	566	265	20	76.23	8.94
chr18	68692031	68692554	524	148	62	411.65	34.81
chr18	68806400	68806852	453	139	13	56.09	8.29
chr18	68929355	68929832	478	276	13	53.47	10.36
chr18	69399337	69400000	664	280	20	72.15	9.01
chr18	70119178	70119740	563	369	18	79.51	11.4
chr18	71361738	71362234	497	222	19	96.06	15.54
chr18	73572078	73572556	479	255	14	60.3	9.32
chr18	74146055	74146802	748	401	24	83.58	10.97
chr18	74267826	74268440	615	292	19	71.89	11.87
chr18	74910897	74911256	360	148	11	52.24	9.32
chr18	77215262	77216048	787	276	35	105.38	9.52
chr18	77225191	77225856	666	193	22	57.42	6.23
chr18	77226459	77227157	699	237	28	84.69	7.88
chr18	77304633	77305293	661	292	20	57.48	6.52
chr18	77316330	77316699	370	248	12	52.66	8.22
chr18	77938105	77938510	406	143	13	61.54	9.32
chr18	78243692	78244203	512	244	16	53.35	6.9
chr18	78397810	78398245	436	135	15	63.42	7.02
chr18	78692123	78692632	510	317	14	57.02	7.25
chr18	80349018	80349597	580	347	15	53.86	10.78
chr18	80469941	80470572	632	335	18	56.32	8.94
chr18	82170021	82170993	973	376	44	137.5	9.36
chr18	83950092	83950701	610	340	17	51.94	7.23
chr18	84850992	84851601	610	282	16	51.86	8
chr18	84951215	84952085	871	447	31	103.31	9.09
chr18	85104019	85104633	615	457	23	103.66	8.57
chr18	85155166	85156038	873	676	28	73.1	7.09
chr18	86676105	86676726	622	389	21	94.55	11.4
chr19	3282749	3283176	428	166	14	56.9	6.97
chr19	4012459	4013018	560	411	16	65.56	8.29
chr19	4333823	4334206	384	146	13	52.93	7.41
chr19	4698144	4698738	595	274	19	65.44	6.43
chr19	4811316	4811876	561	303	17	59.03	10
chr19	4961812	4962436	625	273	21	92.18	11.11
chr19	4999450	4999880	431	142	18	72.74	8.6
chr19	5001715	5002299	585	302	19	64.99	7.84
chr19	5366510	5367153	644	306	21	69.84	8.53
chr19	5388313	5388998	686	471	23	90.8	8.22
chr19	5510255	5510872	618	286	18	69.63	9.8
chr19	5688804	5689322	519	282	16	57.32	8.33
chr19	5793732	5795498	1767	487	71	76.25	4.4
chr19	5846528	5847442	915	255	39	64.76	5.71
chr19	6076937	6077605	669	335	19	66.19	9.13
chr19	6084828	6085223	396	182	15	78.58	13.47
chr19	6118230	6118749	520	385	15	51.69	7.59
chr19	6334393	6335180	788	328	26	107.3	8.96
chr19	6921784	6922569	786	235	23	61.66	5.07
chr19	7040075	7040548	474	141	16	59.51	7.11
chr19	7341517	7342385	869	476	29	69.08	7.62
chr19	7382902	7383451	550	205	14	53.13	8.29
chr19	7494019	7494633	615	255	20	69.45	7.23
chr19	8819523	8820357	835	526	31	100.78	7.8
chr19	8966831	8967501	671	340	21	68.56	9.52
chr19	9982240	9982937	698	295	24	67.57	6.47
chr19	10605112	10605815	704	295	20	53.34	7.25
chr19	10809433	10810189	757	376	26	85.77	9.85
chr19	11964969	11966048	1080	820	31	94.62	6.2
chr19	12143351	12143890	540	287	17	74.92	12.43
chr19	13142753	13143120	368	243	12	58.76	9.32
chr19	14597938	14598361	424	276	15	65.74	8
chr19	15801184	15801668	485	296	13	52.76	9.32
chr19	20239311	20240002	692	323	19	66.74	11.43
chr19	21525802	21526248	447	214	15	64.28	8.22
chr19	21805367	21805805	439	193	12	50.62	9.32
chr19	21999512	22000007	496	347	15	65.53	9.32
chr19	22463387	22463979	593	351	18	76.01	10.36
chr19	22916516	22917193	678	394	22	59.55	5.88
chr19	22965400	22965847	448	245	16	77.54	11.11
chr19	23134890	23136359	1470	347	46	58.93	4.11
chr19	23140507	23141395	889	493	48	123.19	9.17
chr19	23162618	23163128	511	368	16	50.96	5.86
chr19	23214385	23214679	295	147	12	68.55	12.43
chr19	23361172	23361649	478	149	13	50.81	6.86
chr19	23563608	23564218	611	355	17	67.12	9.32
chr19	23609760	23610106	347	148	11	53.83	9.32
chr19	24961335	24961776	442	196	13	57.3	7.25
chr19	26716241	26716779	539	303	14	54.17	7.25
chr19	27429720	27430437	718	290	23	74.7	8.63
chr19	27694400	27694815	416	133	12	53.07	8.29
chr19	28902669	28903230	562	274	16	52.14	9.05
chr19	31082474	31083072	599	320	18	58.89	6.43
chr19	33240236	33240825	590	392	18	64.58	8.66
chr19	33252071	33252866	796	395	35	149.91	17.89
chr19	33318785	33319242	458	144	13	55.55	8.29
chr19	36495431	36496089	659	331	21	66.51	9.09
chr19	38223842	38224447	606	327	26	107.43	9.2
chr19	40446399	40446960	562	308	16	65.35	9.32
chr19	40508621	40508855	235	117	13	103.17	13.13
chr19	40513581	40514117	537	240	16	61.43	10.19
chr19	41697475	41697903	429	144	19	84.02	12.88
chr19	42689240	42689809	570	220	15	54.01	6.76
chr19	43689367	43689822	456	331	13	54.53	7.07
chr19	44293782	44294310	529	295	21	69.63	8.89
chr19	44332238	44332659	422	274	15	57.74	8.43
chr19	45047943	45048701	759	403	28	83.13	8.41
chr19	45363388	45363963	576	270	20	80.48	8.77
chr19	45460640	45461131	492	287	13	52.07	8.29
chr19	45649780	45650286	507	363	38	218.77	24.82
chr19	46075593	46076166	574	281	16	62.62	11.11
chr19	52068724	52069101	378	241	12	57.51	8.29
chr19	53353649	53354302	654	380	23	93.67	7.21
chr19	53390516	53390975	460	316	13	55.34	7.25
chr19	53411914	53412489	576	316	16	59	9.52
chr19	53415082	53415703	622	306	18	66.4	7.51
chr19	53944385	53944788	404	243	13	55.52	8.22
chr19	55221075	55221663	589	300	19	54.02	7.33
chr19	55236541	55237042	502	244	14	52.06	8.33
chr19	55362569	55363154	586	306	18	63.38	7.59
chr19	56563422	56564046	625	346	17	63.23	7.96
chr19	56697283	56698112	830	234	32	117.69	11.63
chr19	56710390	56711054	665	360	22	65.86	11.36
chr19	56847962	56848514	553	256	16	66.31	10.36
chr19	57155513	57156040	528	299	16	61.61	10.96
chr19	58029548	58030203	656	332	22	90.89	12.38
chr19	58943357	58944013	657	345	19	53.77	5.93
chr19	61199398	61200085	688	345	28	139.54	23.59
chr1_GL456211_random	182267	183083	817	410	28	53.53	6.82
chr1_GL456221_random	50602	51046	445	222	16	67.03	8.44
chr2	3050013	3050674	662	240	60	412.08	36.59
chr2	3218052	3218671	620	427	21	94.81	11.4
chr2	3726774	3727151	378	209	11	50.16	8.29
chr2	3958368	3958803	436	149	13	57.98	11.4
chr2	3964254	3964926	673	337	36	166.01	24.18
chr2	5031012	5031715	704	372	20	77.25	9.23
chr2	5250022	5250559	538	252	17	58.62	7.94
chr2	5379012	5379596	585	258	78	508.44	33.59
chr2	5636917	5637763	847	566	28	79.48	7.64
chr2	7233178	7233785	608	315	18	51.04	6.45
chr2	7255921	7256519	599	238	39	210.94	18.73
chr2	7269785	7270409	625	423	36	156.75	10.79
chr2	7389068	7389737	670	347	19	63.41	9.65
chr2	7438826	7439404	579	347	17	70.49	10.36
chr2	8326297	8326724	428	263	13	58.9	9.32
chr2	8344665	8345203	539	299	27	155.41	22.22
chr2	8498309	8499012	704	504	27	130.07	12.43
chr2	10050662	10051288	627	369	24	83.8	12.06
chr2	11529966	11530706	741	345	29	119.87	13.68
chr2	12292245	12292924	680	341	19	52.32	8.99
chr2	12709142	12709653	512	300	14	56.82	8.29
chr2	12776868	12777408	541	243	17	70.37	10.63
chr2	14958743	14959228	486	263	14	54.43	8.45
chr2	17538386	17539030	645	323	16	57.34	12.43
chr2	18027223	18027677	455	304	15	54.91	7.06
chr2	18690194	18690769	576	356	19	70.11	6.67
chr2	18998038	18998416	379	147	12	57.38	10.36
chr2	20293365	20293907	543	231	19	88.86	12.31
chr2	20899582	20900236	655	410	51	276.66	19.42
chr2	20943176	20943644	469	258	15	66.42	8.96
chr2	21037094	21037762	669	355	24	85.84	10.85
chr2	21053653	21054012	360	248	11	52.24	7.25
chr2	21800582	21801023	442	297	12	50.31	7.25
chr2	22589548	22590007	460	240	14	58.76	7.73
chr2	24717414	24717931	518	247	16	62.72	9.13
chr2	24974793	24975495	703	436	21	67.82	7.41
chr2	25224232	25225315	1084	700	33	81.42	6.87
chr2	25557546	25558030	485	353	14	55.26	6.67
chr2	25608251	25608814	564	206	20	83.01	10.67
chr2	28067034	28067910	877	355	33	91.5	7.95
chr2	28068416	28069097	682	391	30	99.28	9.09
chr2	28169151	28169776	626	362	22	76.49	11.36
chr2	28272647	28273080	434	188	13	58.21	9.32
chr2	28312082	28312577	496	333	16	61.39	10.26
chr2	28412770	28413441	672	390	25	71.67	9.79
chr2	29320230	29320894	665	379	25	104.17	13.16
chr2	29400220	29400727	508	265	18	71.01	6.58
chr2	29619347	29620007	661	379	19	60.93	10
chr2	29647651	29648261	611	197	20	72.52	7.5
chr2	30178428	30178798	371	137	11	50.95	9.32
chr2	30237240	30237876	637	325	17	53.03	7.69
chr2	30594589	30595216	628	347	18	52.41	7.58
chr2	30711882	30712499	618	261	22	71.62	7.72
chr2	30828098	30828625	528	265	14	53.16	7.96
chr2	32236315	32236850	536	295	17	62.55	7.59
chr2	32362602	32363473	872	258	26	73.38	6.06
chr2	34870871	34871571	701	375	22	61.51	6.94
chr2	35558154	35558686	533	392	16	57.98	6.93
chr2	35775446	35775922	477	306	14	54.67	8.33
chr2	35928104	35928577	474	138	13	53.87	7.25
chr2	38403183	38403713	531	215	17	69.75	11.27
chr2	39007799	39008294	496	357	20	71.48	7.33
chr2	39065326	39065880	555	223	15	59.25	10.36
chr2	39142453	39142878	426	114	18	96.04	10.95
chr2	41980421	41981193	773	416	31	137.42	18.26
chr2	42458509	42458997	489	251	19	97.26	14.5
chr2	42639011	42639383	373	145	11	50.73	9.32
chr2	43989612	43990234	623	412	23	107.64	13.13
chr2	44564934	44565452	519	262	15	55.29	6.31
chr2	44926685	44927112	428	281	14	58.4	10.26
chr2	50013131	50013782	652	348	19	73.77	9.95
chr2	51457721	51458194	474	328	13	53.39	7.18
chr2	52176501	52176920	420	272	13	59.34	9.23
chr2	52643683	52644264	582	232	17	62.35	10.96
chr2	53711131	53711744	614	284	18	73.69	11.4
chr2	53728754	53729293	540	187	17	74.92	12.43
chr2	55591222	55591823	602	210	21	97.15	14.5
chr2	55818204	55818628	425	138	13	59.25	8.29
chr2	57629451	57629952	502	144	27	164.68	25.64
chr2	57900354	57900971	618	268	23	85.87	8.53
chr2	57905132	57905634	503	358	17	55.93	7.8
chr2	58240664	58241283	620	242	20	87.35	9.32
chr2	58432161	58432610	450	235	17	86.81	14.5
chr2	59258851	59259381	531	278	14	54.93	9.32
chr2	59530763	59531113	351	140	12	55.08	8.22
chr2	60413178	60413822	645	241	25	106.99	13.16
chr2	61344588	61345121	534	176	14	50.37	6.67
chr2	61656348	61656871	524	312	14	54.31	7.07
chr2	62513322	62513967	646	316	19	67.62	9.91
chr2	62573972	62574726	755	582	30	100.71	8.84
chr2	62628301	62628826	526	270	18	66.37	8.73
chr2	63452934	63453329	396	147	12	55.34	11.4
chr2	66256605	66257385	781	394	28	94.33	8.99
chr2	67466963	67467395	433	237	12	51.24	8.29
chr2	68896138	68896584	447	308	15	71.49	13.47
chr2	68908073	68908483	411	267	15	63.97	10.48
chr2	68988984	68989588	605	283	16	61.03	11.4
chr2	70661118	70661805	688	387	23	70.16	7.66
chr2	70852911	70853389	479	185	14	57.41	7.84
chr2	70923227	70923698	472	322	14	55.94	6.57
chr2	71652318	71652743	426	279	12	51.98	7.25
chr2	71988376	71989079	704	346	21	63.44	9.3
chr2	72016027	72016519	493	162	19	87.45	13.7
chr2	73312501	73312896	396	146	12	50.83	7.51
chr2	73596642	73597321	680	362	24	61.71	9.94
chr2	73867779	73868082	304	158	15	94.55	14.5
chr2	73892894	73893316	423	296	13	55.32	6.67
chr2	74354563	74355047	485	218	15	66.81	11.4
chr2	74409764	74410437	674	352	18	67.57	9.32
chr2	76511545	76512023	479	335	14	51.7	8.77
chr2	77841138	77841785	648	309	17	54.32	8
chr2	79634845	79635379	535	312	16	68.28	7.25
chr2	83644204	83644646	443	310	15	67.17	8.57
chr2	83812368	83812973	606	303	18	58.92	6.5
chr2	84511010	84511496	487	349	15	66.57	10.36
chr2	84670589	84671020	432	142	12	51.35	10.36
chr2	84677749	84678340	592	361	17	69.09	11.4
chr2	85213739	85214299	561	181	18	60.77	10.08
chr2	85252197	85252924	728	280	21	61.9	7.84
chr2	85284423	85285003	581	392	20	63.9	9.96
chr2	90823709	90824197	489	329	16	73.1	10.26
chr2	90970644	90971166	523	145	17	50.65	8.08
chr2	91053892	91054504	613	324	17	66.29	8.21
chr2	91963170	91963806	637	389	18	60.55	7.02
chr2	92008163	92008836	674	345	17	51.27	7.89
chr2	92093327	92094062	736	365	48	262.07	33.33
chr2	92733443	92733957	515	194	15	58.74	6.67
chr2	93085587	93086156	570	174	19	69.98	9.05
chr2	94178526	94179235	710	418	19	70.69	10.36
chr2	96618712	96619156	445	295	12	50.01	7.25
chr2	96714498	96715048	551	240	18	66.52	8.33
chr2	97414289	97414776	488	298	18	89.33	11.4
chr2	98286810	98287273	464	267	13	54.91	8.29
chr2	98662167	98663148	982	486	954	1807.51	6.17
chr2	98664877	98665536	660	220	332	134.59	5.43
chr2	98666053	98667672	1620	758	1755	3100	6.18
chr2	101885845	101886449	605	346	17	59.18	9.01
chr2	102400595	102401132	538	175	17	71.64	7.84
chr2	102599243	102600089	847	306	35	119.78	8.84
chr2	103760772	103761567	796	472	25	76.34	6.58
chr2	104493202	104494028	827	298	24	52.53	5.03
chr2	106511953	106512370	418	148	12	52.85	10.36
chr2	110928984	110929414	431	282	13	58.55	10.36
chr2	112367710	112368217	508	362	15	60.29	9.66
chr2	113387856	113388413	558	362	16	50.53	11.11
chr2	114175011	114175475	465	217	15	69.21	8.29
chr2	115822382	115822886	505	176	13	50.34	9.23
chr2	116913904	116914507	604	392	21	86.98	8.22
chr2	117017775	117018418	644	284	24	103.41	10.96
chr2	117119793	117120931	1139	879	36	77.86	6.06
chr2	117432025	117432444	420	278	16	68.99	9.05
chr2	118373783	118374222	440	290	12	50.52	7.25
chr2	120403791	120404444	654	278	19	65.9	8
chr2	120589650	120590380	731	346	34	157.93	13.5
chr2	121140266	121140706	441	144	15	71.69	9.23
chr2	121413568	121414240	673	352	18	57.13	10.53
chr2	122118144	122118704	561	293	20	94.91	9.32
chr2	122681256	122682321	1066	355	39	131.38	9.2
chr2	124291337	124291662	326	128	11	56.55	10.36
chr2	125481037	125481661	625	264	17	58.05	7.31
chr2	125782375	125782914	540	229	22	94.85	8.23
chr2	126707013	126707576	564	361	17	57.97	7.41
chr2	126876029	126876497	469	262	14	61.42	8.29
chr2	128966934	128967738	805	362	29	123.99	14.5
chr2	129183512	129183924	413	121	13	57.21	6.76
chr2	129192372	129192775	404	176	12	54.42	8.29
chr2	129627494	129628347	854	553	31	95.1	7.56
chr2	130284253	130284748	496	233	13	51.2	8.21
chr2	130423923	130424507	585	147	18	63.49	6.75
chr2	130563372	130563841	470	337	14	52.66	9.65
chr2	131748762	131749288	527	253	15	62.13	8.29
chr2	132613541	132614026	486	347	15	66.69	9.32
chr2	132717469	132717867	399	226	12	53.82	7.07
chr2	132751556	132752021	466	149	13	52.03	7.84
chr2	132757817	132758373	557	250	16	56.22	7.02
chr2	132781321	132782022	702	506	22	80.01	7.11
chr2	133233680	133234201	522	337	20	100.45	13.47
chr2	135988386	135988806	421	280	13	56.98	10.78
chr2	136012772	136013132	361	137	11	52.12	9.32
chr2	136108670	136109242	573	282	15	56.12	10.1
chr2	136416311	136416829	519	274	18	77.47	13.47
chr2	136562369	136562781	413	180	13	60.68	9.32
chr2	136670174	136670989	816	311	26	95.96	10.96
chr2	136678513	136678986	474	324	18	61.25	8.58
chr2	136679525	136680099	575	372	22	82.24	9.74
chr2	136803038	136803525	488	311	19	97.41	15.54
chr2	136816946	136817346	401	259	16	86.06	14.5
chr2	136892019	136892487	469	334	14	57.75	6.76
chr2	138476475	138476908	434	206	13	58.21	10.36
chr2	138587844	138588198	355	207	11	52.85	9.32
chr2	138820297	138821023	727	327	32	144.53	15.38
chr2	139649429	139649851	423	209	12	52.31	10.36
chr2	142172802	142173219	418	129	13	59.58	8.21
chr2	142334439	142334899	461	119	13	55.23	11.4
chr2	142731646	142732194	549	214	17	62.65	7.79
chr2	143217649	143218247	599	300	24	87.67	9.93
chr2	143683472	143683892	421	221	12	50.02	8.82
chr2	144165361	144165766	406	138	12	54.19	8.29
chr2	144291973	144292354	382	225	14	52	8.03
chr2	144299755	144300238	484	182	17	82.01	11.4
chr2	148161907	148162552	646	305	20	77.09	12.21
chr2	148599534	148599884	351	148	13	68.97	11.4
chr2	148680656	148681126	471	241	15	62.91	8.45
chr2	148732182	148732740	559	285	16	56.77	7.11
chr2	149768265	149769019	755	362	24	90.69	9.26
chr2	149873079	149873915	837	516	31	110.09	9.3
chr2	151605224	151605846	623	286	17	50.04	7.94
chr2	151615755	151616239	485	295	15	62.87	7.73
chr2	152414595	152415132	538	243	14	52.2	9.95
chr2	152736118	152736640	523	240	18	84.54	9.32
chr2	152785483	152786184	702	350	24	75.32	7.89
chr2	152820226	152820799	574	246	20	79.78	7.79
chr2	153049171	153049824	654	366	21	72.19	10.57
chr2	153071661	153072474	814	400	25	84.89	9.52
chr2	154378856	154379711	856	430	31	79.31	7.48
chr2	154555203	154555603	401	147	13	53.92	7.02
chr2	154583812	154584503	692	291	25	83.54	10.14
chr2	155020042	155024352	4311	1361	154	78.22	3.49
chr2	155236279	155236753	475	137	13	53.77	8.29
chr2	155381618	155382138	521	149	17	55.13	6.52
chr2	156180044	156180542	499	270	14	58.16	8.29
chr2	156673205	156673849	645	337	26	84.29	9.52
chr2	157048577	157049030	454	316	14	53.1	8.55
chr2	157804407	157804894	488	145	19	74.17	9.74
chr2	158375406	158376035	630	267	19	58.6	9.96
chr2	158767670	158768173	504	215	14	57.64	7.25
chr2	160366743	160367466	724	359	21	57.55	8.06
chr2	161570703	161571100	398	138	14	68.89	10.1
chr2	161799777	161800439	663	397	30	153.64	16.43
chr2	163472303	163472858	556	288	26	101.46	10.56
chr2	163644878	163645356	479	145	14	55.18	6.57
chr2	164174884	164175520	637	293	24	83.38	10.85
chr2	164804594	164805449	856	552	26	67.59	6.94
chr2	164938749	164939178	430	148	13	58.67	9.32
chr2	165326686	165327253	568	330	19	66.17	8.53
chr2	165855620	165856205	586	297	20	57.97	7.77
chr2	166059668	166060105	438	253	20	109.85	16.67
chr2	166241407	166241762	356	148	13	68.24	10.36
chr2	166432967	166433416	450	136	13	50.96	6.48
chr2	166636743	166637374	632	355	18	58.62	7.59
chr2	166700743	166701219	477	190	14	51.25	8.66
chr2	167136528	167137079	552	248	18	54.95	6.94
chr2	167503160	167503618	459	323	13	50.68	6.57
[truncated: 1,596 more rows]

## Sheet: Hippocampus
chr	start	end	length	summit	tags	#NAME?	fold_enrichment
chr1	4807474	4807928	455	181	12	76.66	14.52
chr1	4857367	4857962	596	262	12	69.15	12.25
chr1	5020145	5020503	359	213	8	54.64	14.3
chr1	5082888	5083311	424	288	8	53.5	14.01
chr1	6214272	6214866	595	311	11	50.03	11.16
chr1	7088559	7089403	845	543	27	129.33	15.73
chr1	16656722	16657398	677	353	17	75.33	12.82
chr1	23321526	23322006	481	232	10	61.5	14.3
chr1	23921964	23922562	599	389	15	85.32	12.04
chr1	24611510	24616221	4712	989	5606	3100	2.7
chr1	25228684	25229059	376	230	8	55.27	10.89
chr1	26686956	26687505	550	412	13	64.28	8.71
chr1	30949606	30950148	543	258	15	86.66	12.75
chr1	33192164	33192620	457	134	8	52.18	9.68
chr1	37540977	37541434	458	138	9	53.59	11.88
chr1	37720753	37721122	370	219	8	53.6	12.25
chr1	37864594	37865352	759	253	20	83.98	10.7
chr1	38129350	38130095	746	396	15	61.47	8.53
chr1	38836473	38837002	530	250	13	72.27	13.07
chr1	38847921	38848411	491	354	9	52.14	12.25
chr1	38897978	38898384	407	260	10	69.91	14.76
chr1	43827745	43828233	489	341	9	53.48	10.54
chr1	45795109	45795652	544	317	10	52.78	11.2
chr1	46853340	46854221	882	445	21	73.17	9.8
chr1	50927042	50927895	854	444	19	70.06	9.68
chr1	52113432	52114135	704	427	15	62.51	12.45
chr1	52479945	52480365	421	162	8	55.48	9.82
chr1	52844640	52845037	398	243	8	53.31	10.89
chr1	53313124	53313712	589	394	12	55.62	7.6
chr1	55052399	55052815	417	124	11	52.67	7.13
chr1	55088011	55088541	531	206	11	61.91	14.94
chr1	55130855	55131310	456	311	9	60	11.67
chr1	57995647	57996002	356	113	8	58.37	13.52
chr1	58504779	58505347	569	232	11	54.1	10.06
chr1	58973194	58973877	684	150	14	70.93	8.83
chr1	59670711	59671199	489	126	10	54.84	8.83
chr1	60180114	60180589	476	102	10	58.22	9.34
chr1	60342990	60343657	668	373	16	80.8	12.45
chr1	60566411	60567053	643	148	16	72.41	10.46
chr1	60936154	60936597	444	235	8	53.64	14.72
chr1	62393213	62393657	445	147	8	53.56	14.72
chr1	63114495	63114857	363	219	9	58.06	12.37
chr1	63730415	63730889	475	329	13	86.78	19.22
chr1	64121563	64122486	924	374	29	97.07	8.38
chr1	64617015	64617391	377	138	9	50.97	9.12
chr1	71556833	71557508	676	247	14	68.69	10.06
chr1	72225925	72226916	992	388	41	206.18	16.87
chr1	72236632	72237285	654	458	19	92.97	12.82
chr1	72243715	72244772	1058	610	38	169.96	14.52
chr1	72254589	72255389	801	382	32	187.38	14.38
chr1	72283994	72284422	429	144	9	50.77	10.32
chr1	72306753	72307205	453	167	9	50.75	10.89
chr1	72307255	72307584	330	168	8	54.45	11.2
chr1	72582632	72583369	738	381	15	65.86	12.16
chr1	73045793	73046168	376	135	8	59.44	12.27
chr1	73676771	73677252	482	343	10	64.12	13.07
chr1	74284596	74285261	666	436	18	80	8.47
chr1	74295428	74296047	620	372	16	95.36	12.71
chr1	74587914	74588353	440	295	11	56.25	9.53
chr1	74854722	74855106	385	160	10	53.15	10.67
chr1	75124882	75125393	512	242	11	66.21	11.88
chr1	75142364	75143104	741	322	15	64.33	13.37
chr1	75191777	75192358	582	292	12	63.27	14.13
chr1	75317339	75318323	985	326	25	108.42	9.34
chr1	78537541	78538007	467	129	11	56.47	8.71
chr1	78567714	78568106	393	245	8	50.47	11.88
chr1	78657751	78658238	488	149	10	52.8	8.38
chr1	79440095	79440525	431	290	10	51.15	7.1
chr1	84695894	84696344	451	258	9	53.05	11.53
chr1	86359337	86359915	579	283	11	51.2	9.56
chr1	86434430	86434933	504	369	11	52.21	8.53
chr1	86442547	86443026	480	336	13	61.02	10.7
chr1	86487072	86488173	1102	640	40	160	11.8
chr1	86504107	86504645	539	136	13	66.46	10.4
chr1	86526113	86526961	849	430	23	60.09	6.76
chr1	87213479	87214256	778	302	17	80.45	9.56
chr1	87755822	87756251	430	126	10	70.41	15.78
chr1	88277303	88277971	669	371	15	57.62	9.51
chr1	89454503	89455122	620	218	14	60	7.84
chr1	91413173	91413600	428	248	9	52.87	9.08
chr1	91540108	91540804	697	389	15	88.47	12.65
chr1	92438277	92438702	426	114	8	55.07	12.27
chr1	92641527	92642122	596	356	13	59.13	11.37
chr1	92933987	92934745	759	505	18	107.62	12.25
chr1	93305772	93306140	369	201	8	54.79	12.65
chr1	93343490	93343823	334	136	8	55.04	9.61
chr1	93478111	93479248	1138	734	26	102.12	10.67
chr1	93803895	93804660	766	409	17	65.14	11.1
chr1	95667320	95667904	585	213	11	52.9	10.06
chr1	97661052	97661529	478	331	11	62.94	12.04
chr1	97769755	97770318	564	414	12	59.88	9.56
chr1	98280231	98280743	513	243	10	55.15	9.34
chr1	106759593	106760316	724	289	18	96.81	11.73
chr1	111864723	111865104	382	142	9	58.23	13.07
chr1	118388601	118389389	789	342	22	98.55	8.63
chr1	118458945	118459557	613	233	22	114.55	19.22
chr1	120120665	120121316	652	300	15	81.83	10.6
chr1	121327528	121328290	763	302	19	92.5	10.4
chr1	121567566	121568276	711	374	14	65.95	11.73
chr1	125435613	125436240	628	286	14	64.81	13.41
chr1	127868592	127869076	485	284	9	50.34	9.61
chr1	128102560	128103282	723	525	18	82.43	9.53
chr1	131527355	131528023	669	386	16	60.23	9.97
chr1	131554965	131555374	410	279	9	65.53	14.52
chr1	133130771	133131576	806	374	17	59.78	9.51
chr1	133610071	133610546	476	228	13	86.67	15.38
chr1	134210084	134210507	424	279	9	56.5	9.9
chr1	134361695	134362317	623	321	15	91.5	15.84
chr1	134494310	134494914	605	270	18	102.66	15.2
chr1	135728946	135729547	602	312	14	76.53	12.04
chr1	136345941	136346526	586	242	15	62	7.89
chr1	136414811	136415750	940	614	19	82.55	12.75
chr1	136613190	136613879	690	366	14	53.01	13.07
chr1	143502250	143502600	351	208	8	61.87	14.72
chr1	150392946	150393568	623	144	16	74.34	9.15
chr1	151428053	151428820	768	400	19	93.7	13.68
chr1	153054053	153054609	557	246	13	79.81	17.83
chr1	153487409	153487836	428	295	10	62.64	11.2
chr1	153652901	153653236	336	151	8	55.87	11.88
chr1	153679083	153679642	560	306	11	60.83	11.53
chr1	153899772	153900513	742	144	28	98.24	8.71
chr1	154102733	154103329	597	146	18	110.69	15.08
chr1	154156525	154157040	516	283	10	53.77	10.89
chr1	155099399	155099967	569	281	12	69.91	11.88
chr1	155306828	155307342	515	323	11	60.8	8.83
chr1	155558121	155558681	561	355	11	51.52	9.34
chr1	156035493	156036746	1254	606	41	129.87	10.36
chr1	157412240	157412832	593	417	13	58.31	11.13
chr1	160693073	160693449	377	132	8	59.34	17.18
chr1	161070559	161071162	604	268	16	95.27	19.43
chr1	161131456	161131792	337	150	9	67.81	16.87
chr1	162477636	162478393	758	365	16	67.52	9.95
chr1	162509329	162509761	433	130	10	70.11	13.52
chr1	162570348	162570859	512	178	10	51.91	8.6
chr1	163779227	163779723	497	358	11	66.2	13.46
chr1	164898784	164899332	549	329	13	74.51	12.37
chr1	165460936	165461470	535	251	13	60.36	10.46
chr1	165763446	165764042	597	314	14	80.04	14.52
chr1	166002935	166003556	622	297	15	65.45	11.62
chr1	166016234	166016589	356	139	10	82.32	19.63
chr1	169531294	169531771	478	338	12	86.87	18.67
chr1	169969287	169969750	464	346	9	60.73	12.1
chr1	170589669	170590129	461	149	9	50.11	12.71
chr1	171222178	171222913	736	414	18	90.43	14.01
chr1	171246820	171247601	782	370	18	87.89	12.75
chr1	171328755	171329424	670	335	13	52.33	12.52
chr1	171345267	171345887	621	341	12	50.12	9.95
chr1	171503176	171503720	545	320	11	54.87	8.17
chr1	172364691	172365005	315	164	8	61.49	15.25
chr1	172376069	172376595	527	395	12	73.68	13.86
chr1	172632585	172632998	414	269	9	65.69	19.63
chr1	177441709	177442182	474	144	11	54.86	8.53
chr1	177796485	177796988	504	234	14	86.6	12.04
chr1	177982495	177983474	980	647	19	67.32	8
chr1	178187079	178187853	775	450	21	94.01	12.57
chr1	178318206	178319405	1200	685	41	127.76	9.77
chr1	178337357	178338240	884	590	23	99.69	8.97
chr1	178368730	178369294	565	248	17	105.34	18.43
chr1	178406083	178406713	631	409	15	70.96	9.95
chr1	179546026	179546491	466	136	11	61.78	9.8
chr1	180256168	180256629	462	318	10	55.01	13.41
chr1	180387542	180388105	564	253	17	95.66	15.98
chr1	180850712	180851359	648	197	20	100.21	12.57
chr1	181743038	181743894	857	612	19	105.22	13.86
chr1	181842161	181842685	525	172	12	69.59	10.89
chr1	182045160	182045600	441	299	9	53.89	15.38
chr1	182474968	182475404	437	273	9	50.08	10.32
chr1	182839507	182840036	530	252	10	52.69	10.89
chr1	183299117	183299587	471	328	42	314.14	20.88
chr1	184034157	184034552	396	185	10	61.36	13.41
chr1	185362637	185363363	727	345	22	108.61	15.38
chr1	190928036	190928784	749	462	21	104.83	13.91
chr1	191025906	191026474	569	350	12	64.36	14.13
chr1	191575437	191576077	641	301	15	67.62	10.89
chr1	193130146	193130628	483	126	9	53.94	14.76
chr1	193173081	193174025	945	383	27	112.58	10.32
chr1	194381909	194382636	728	355	15	78.58	14.94
chr1	194976008	194976900	893	384	31	134.17	11.06
chr1	195241525	195241867	343	188	24	223.29	31.05
chr10	3112452	3113366	915	430	30	54.17	5.94
chr10	3116014	3116954	941	630	31	69.48	6.05
chr10	5367559	5368028	470	266	15	87.67	16.34
chr10	5805791	5806266	476	332	11	63.13	15.48
chr10	5823735	5824265	531	382	12	65.15	10.06
chr10	9060633	9060995	363	149	8	52.17	13.46
chr10	10718698	10719221	524	300	11	72.68	16.34
chr10	11149145	11149805	661	255	15	76.4	13.07
chr10	13008277	13008692	416	160	8	51.79	10.89
chr10	13552893	13553352	460	289	11	80.47	16.95
chr10	20312154	20312992	839	371	21	86.33	11.1
chr10	21994128	21995097	970	584	25	71.14	6.88
chr10	22142280	22143102	823	413	57	380.62	19.81
chr10	23786994	23787500	507	367	12	58.47	11.13
chr10	25296699	25297112	414	274	8	53.12	13.52
chr10	27322570	27323067	498	298	10	67.78	19.63
chr10	29361438	29362101	664	344	14	67.5	11.2
chr10	30618088	30618735	648	260	18	102.92	13.07
chr10	31445596	31446095	500	308	11	76.55	21.79
chr10	34019339	34020057	719	310	18	87.25	14.52
chr10	39540882	39541276	395	140	9	56.96	11.2
chr10	39732388	39733073	686	398	15	78.81	15.9
chr10	39898627	39899420	794	408	18	100	13.46
chr10	40246777	40247277	501	274	13	85.51	13.86
chr10	40258430	40258908	479	131	15	75.55	10.5
chr10	40302012	40302668	657	178	17	76.01	7.54
chr10	40348784	40349748	965	552	26	115.97	11.76
chr10	40883293	40883767	475	171	13	65.37	12.82
chr10	41934553	41934923	371	157	8	59.91	14.72
chr10	42277739	42278474	736	360	16	70.61	13.07
chr10	42501653	42502361	709	291	15	73.61	13.46
chr10	42678593	42679131	539	145	14	84.28	14.13
chr10	42761457	42761888	432	216	8	50.5	10.89
chr10	43221163	43221722	560	287	11	53.69	14.71
chr10	44268120	44268517	398	267	9	58.92	11.88
chr10	46136786	46137191	406	196	11	79.84	18.98
chr10	53509168	53509625	458	132	9	53.59	9.9
chr10	53629229	53629668	440	245	9	57.47	12.65
chr10	58239369	58239848	480	148	11	66.47	14.94
chr10	59221373	59222049	677	391	14	83.24	19.61
chr10	59322829	59323294	466	118	10	53.64	9.8
chr10	59879479	59880138	660	178	23	121.95	12.33
chr10	59899358	59900071	714	412	21	83.04	12.07
chr10	59951522	59952508	987	342	26	89.16	12.07
chr10	60081886	60082433	548	359	14	71.15	9.95
chr10	60752423	60752894	472	288	10	58.57	11.2
chr10	60831262	60831757	496	204	13	77.09	13.41
chr10	61679826	61680374	549	406	10	52.41	9.34
chr10	61695223	61695831	609	287	17	100.18	20.11
chr10	62194476	62194966	491	205	11	74.07	18.03
chr10	62231161	62231628	468	118	9	53.93	12.25
chr10	62340145	62340851	707	425	20	86.6	9.17
chr10	62486856	62487241	386	236	8	51.09	11.88
chr10	62651028	62651588	561	140	13	71.98	12.04
chr10	63100063	63100515	453	146	8	52.48	14.52
chr10	63243627	63244050	424	290	11	67.19	11.73
chr10	67548812	67549405	594	250	13	69.01	13.76
chr10	69465737	69466145	409	109	9	50.64	13.07
chr10	69500185	69500568	384	197	10	79	19.63
chr10	72654367	72655119	753	491	19	80.07	11.1
chr10	73192136	73192581	446	306	8	51.77	11.67
chr10	74966868	74967356	489	339	11	69.71	14.3
chr10	75893091	75893520	430	134	10	54.92	10.89
chr10	76345108	76345838	731	447	18	87.67	10.4
chr10	76468689	76469074	386	240	9	61.28	10.21
chr10	77418174	77418636	463	144	9	54.34	14.3
chr10	78009013	78009816	804	699	18	85.96	9.56
chr10	78169468	78170162	695	260	17	104.7	16.34
chr10	78412645	78413204	560	223	10	52.78	11.53
chr10	78425376	78425920	545	309	12	76.75	15.25
chr10	79097103	79097737	635	350	13	61.72	11.16
chr10	79681459	79682303	845	488	21	88.76	8.97
chr10	79746388	79746934	547	196	11	53.64	11.16
chr10	79766687	79767311	625	308	14	62.86	12.52
chr10	79853923	79855123	1201	302	47	184.32	11.73
chr10	79908982	79909467	486	357	11	57.75	12.45
chr10	79984287	79984842	556	359	12	50.45	6.41
chr10	80039530	80039956	427	224	10	59.31	12.04
chr10	80115407	80116123	717	274	19	86.3	8.97
chr10	80141199	80141718	520	292	17	55.88	9.34
chr10	80159605	80160053	449	300	11	51.91	7.54
chr10	80167331	80168452	1122	865	24	55.52	6.1
chr10	80226216	80226803	588	345	12	52.68	8.38
chr10	80249048	80249714	667	213	20	87.12	8.71
chr10	80264407	80265450	1044	567	38	135.56	9.56
chr10	80406633	80407178	546	349	10	51.5	9.08
chr10	80433693	80434343	651	272	20	118.58	12.75
chr10	80602568	80603283	716	437	27	166.05	14.52
chr10	80621883	80622834	952	409	28	93.03	8.83
chr10	80676208	80677073	866	349	32	131.68	8.95
chr10	80797842	80799015	1174	761	32	110.18	9.05
chr10	80826313	80827039	727	405	14	57.18	10.17
chr10	80929820	80930520	701	222	17	69.49	8.47
chr10	81014667	81015051	385	178	9	55.82	12.37
chr10	81037256	81037607	352	202	8	52.23	13.07
chr10	81069588	81070147	560	411	13	72.07	12.04
chr10	81105489	81106356	868	491	21	96.49	10.17
chr10	81182496	81183138	643	318	14	68.69	12.75
chr10	81192170	81192979	810	382	22	111.96	16.34
chr10	81266354	81266984	631	306	17	82.49	12
chr10	81320655	81321474	820	468	30	106.63	12.25
chr10	81350239	81350837	599	303	13	59.97	13.07
chr10	81378426	81378810	385	236	9	56.86	12.71
chr10	81384166	81384726	561	142	14	83.57	12.71
chr10	81600588	81601445	858	596	19	79.34	9.73
chr10	81605984	81606555	572	209	14	71.23	10.4
chr10	81643278	81644090	813	238	20	89.01	12.25
chr10	81704620	81705123	504	318	11	66.93	15.84
chr10	81996700	81997119	420	283	8	53.83	11.67
chr10	81997199	81997612	414	150	8	54.33	16.34
chr10	82047868	82048330	463	151	10	53.9	11.44
chr10	82127798	82128357	560	344	12	81.37	14.72
chr10	82178255	82178856	602	302	13	68.32	12.04
chr10	82763768	82764164	397	243	11	71.4	13.76
chr10	83106024	83106450	427	191	8	53.26	14.01
chr10	83337044	83337647	604	305	12	60.24	12.04
chr10	84622162	84622679	518	174	13	80.55	14.94
chr10	85127830	85128337	508	359	10	54.41	9.08
chr10	85871423	85872094	672	311	12	59.08	14.94
chr10	85916814	85917539	726	302	20	97.62	16.34
chr10	85957538	85958008	471	276	12	76.34	13.07
chr10	86093006	86093584	579	354	12	70.56	10.21
chr10	86498605	86499153	549	280	14	77.44	15.94
chr10	86705386	86705942	557	143	13	56.41	8.8
chr10	90203092	90203514	423	147	8	54.84	14.52
chr10	94378384	94378867	484	187	10	56.38	12.71
chr10	94428130	94428746	617	348	13	71.31	13.07
chr10	95514530	95514970	441	292	9	51.75	14.52
chr10	98521453	98521781	329	123	8	64.17	17.18
chr10	100487068	100487659	592	374	19	129.13	26.14
chr10	105841104	105841815	712	358	18	94.45	14.35
chr10	109699784	109700225	442	293	9	56.09	14.3
chr10	111506384	111506903	520	231	11	61.59	12.71
chr10	112928745	112929435	691	344	14	73.43	11.2
chr10	115384580	115385009	430	281	9	53.75	11.2
chr10	118141415	118142044	630	363	16	110.82	14.01
chr10	119239952	119240440	489	346	9	54.71	10.89
chr10	119240479	119240810	332	106	9	69.69	17.43
chr10	121310600	121311320	721	352	18	79.84	11.76
chr10	121364671	121365369	699	346	15	56.23	10.89
chr10	121625904	121626470	567	275	13	78.86	11.88
chr10	121836402	121836853	452	129	9	61.74	14.52
chr10	122097111	122097609	499	143	10	56.28	13.07
chr10	123196539	123197070	532	348	11	57.03	8.38
chr10	126905738	126906092	355	144	8	59.7	14.01
chr10	127211326	127211660	335	190	8	57.05	12.25
chr10	127311545	127312181	637	291	13	57.73	12.04
chr10	128035229	128035956	728	332	15	57.13	7.69
chr10	128058258	128059268	1011	528	26	121.71	11.62
chr10	128082859	128083491	633	384	16	75.86	9.53
chr10	128194165	128194536	372	197	9	66.54	11.27
chr10	128302922	128303557	636	428	18	88.46	15.69
chr10	128368388	128369197	810	503	17	56.31	6.76
chr10	128565858	128566276	419	267	9	50.68	8.38
chr10	128626606	128627150	545	143	13	74.9	12.37
chr11	3146080	3146768	689	318	17	59.16	8.04
chr11	3266146	3266721	576	350	13	70.6	13.76
chr11	3289757	3290240	484	354	11	53.03	6.95
chr11	3539118	3539443	326	174	9	62.2	12.37
chr11	4096540	4097212	673	316	16	80.34	10.89
chr11	4160050	4160911	862	146	20	78.76	7.54
chr11	4946890	4947652	763	168	18	73.41	8.8
chr11	5761915	5762786	872	398	27	140.45	19.47
chr11	5787995	5788869	875	500	22	109.36	12.45
chr11	5955371	5955761	391	143	9	60.78	12.25
chr11	6065713	6066176	464	330	10	51.84	7.78
chr11	6267655	6268221	567	232	13	74.26	12.71
chr11	6291463	6292121	659	299	13	55.25	10.17
chr11	6415398	6416175	778	269	20	63.97	6.44
chr11	6528447	6528945	499	361	10	64.09	15.78
chr11	6605603	6606204	602	147	14	62.63	8
chr11	11113778	11114276	499	341	11	70.24	12.65
chr11	12374988	12375252	265	132	16	163.2	27.52
chr11	17158799	17159562	764	381	21	80.27	12.45
chr11	20200943	20201626	684	409	12	50.95	11.16
chr11	21571547	21572490	944	361	23	99.25	10.89
chr11	22982021	22982482	462	207	9	55.62	10.54
chr11	23067643	23068156	514	284	14	90.21	14.94
chr11	23665959	23666392	434	146	8	51.5	11.27
chr11	27402016	27402437	422	145	8	55.4	17.18
chr11	29373255	29373903	649	349	19	113.64	16.76
chr11	29526194	29526691	498	198	9	51.61	12.25
chr11	29827621	29828133	513	251	10	60.15	14.76
chr11	31870194	31871129	936	601	25	87.49	8.04
chr11	32455305	32455754	450	134	8	51.46	14.01
chr11	32642246	32642686	441	151	9	51.75	9.08
chr11	33162976	33163366	391	138	12	85.73	13.07
chr11	34833235	34833883	649	275	14	72.35	13.76
chr11	35769145	35769553	409	274	13	86.08	16.34
chr11	36001344	36001898	555	204	11	55.18	10.06
chr11	37043295	37043792	498	159	10	58.79	13.86
chr11	43747935	43748387	453	124	10	55.81	10.06
chr11	44470183	44470900	718	251	17	76.8	11.13
chr11	48799812	48800471	660	296	14	70	10.06
chr11	48816842	48817563	722	335	16	70.44	9.95
chr11	50325416	50326106	691	501	18	101.99	12.04
chr11	50887295	50887839	545	335	12	67.76	10.89
chr11	51584513	51585040	528	149	13	61.02	11.76
chr11	51635540	51636174	635	304	13	68.35	9.08
chr11	51688209	51689463	1255	871	37	145.78	9.8
chr11	51756400	51756849	450	312	9	54.25	11.88
chr11	53300276	53301022	747	378	18	91.08	15.94
chr11	53324581	53324876	296	148	8	61.35	16.87
chr11	53469970	53470548	579	296	14	64.72	9.34
chr11	54027823	54028230	408	268	9	56.83	13.46
chr11	54139997	54140557	561	203	20	134.73	28.49
chr11	54787332	54787889	558	343	17	93.44	18.08
chr11	54860333	54861050	718	477	18	78.78	8.97
chr11	54866027	54866928	902	659	23	87.17	9.02
chr11	54955877	54956288	412	143	10	64.24	13.07
chr11	55419595	55420158	564	355	12	73.42	14.76
chr11	55469450	55469910	461	145	11	60.09	9.34
chr11	57962296	57962802	507	248	11	66.66	15.84
chr11	58103705	58104291	587	383	15	84.97	11.73
chr11	58323320	58323917	598	299	12	54.92	9.12
chr11	58617491	58617947	457	313	8	52.65	9.82
chr11	58954272	58955360	1089	397	36	114.25	8.56
chr11	59207835	59208545	711	375	15	60.63	10.67
chr11	59227839	59228388	550	140	12	50.06	7.54
chr11	59839001	59840235	1235	374	30	109.69	9.51
chr11	60046251	60046679	429	148	10	67.66	12.65
chr11	60273606	60274069	464	238	9	51.99	11.53
chr11	60352690	60353573	884	487	31	154.85	17.83
chr11	60536973	60537673	701	336	18	75.32	8.32
chr11	61174615	61175765	1151	655	39	167.9	12.65
chr11	61504649	61505202	554	418	13	62.8	8.53
chr11	61579567	61579988	422	142	10	52	11.37
chr11	61761820	61762288	469	148	9	52.7	9.9
chr11	61854875	61855423	549	137	19	115.49	13.07
chr11	61930237	61930695	459	148	10	51.33	7.6
chr11	62602634	62603449	816	405	20	78.66	9.51
chr11	62756782	62757142	361	141	9	71.09	14.72
chr11	68691289	68691944	656	357	15	67.5	9.73
chr11	68852651	68853477	827	460	27	133.47	11.1
chr11	68901234	68901830	597	286	15	82.44	14.71
chr11	68939558	68940212	655	279	12	55.23	10.06
chr11	69070307	69071303	997	340	23	56.32	5.87
chr11	69211484	69211982	499	200	10	67.69	14.72
chr11	69340530	69341149	620	265	14	64.44	11.37
chr11	69395095	69396114	1020	313	21	73.01	7.54
chr11	69662333	69663040	708	332	28	171.99	19.47
chr11	69672147	69672709	563	241	14	64.08	11.53
chr11	69681664	69682152	489	299	13	63.89	11.53
chr11	69758389	69758871	483	212	20	101.06	10.42
chr11	69901310	69901952	643	315	18	82.4	10.89
chr11	69920995	69922054	1060	339	28	92.25	7.8
chr11	69991003	69991950	948	590	25	63.92	6.15
chr11	69995075	69995814	740	362	20	53.73	7.51
chr11	70000433	70000832	400	212	11	57.78	8.97
chr11	70015248	70015584	337	149	9	53.46	8.71
chr11	70237653	70238161	509	222	10	55.47	11.2
chr11	70451740	70452477	738	418	18	101.15	16.34
chr11	70525118	70525567	450	213	9	62.44	12.27
chr11	70573637	70574101	465	315	9	53.02	11.88
chr11	70668753	70669772	1020	626	32	101.43	10.49
chr11	71004205	71004814	610	272	14	80.41	14.94
chr11	71019258	71019681	424	149	11	53.55	8.63
chr11	72489897	72490397	501	288	13	87.18	14.3
chr11	72795685	72796399	715	396	15	70.39	12.75
chr11	73047471	73047943	473	337	10	52.04	9.56
chr11	74724156	74724782	627	290	13	50.66	10.06
chr11	75460986	75461724	739	435	15	58.49	8
chr11	75587847	75588281	435	275	13	88.46	16.34
chr11	75630388	75631230	843	499	28	133.46	17.6
chr11	77685459	77686475	1017	624	31	136.36	14.01
chr11	77850806	77851331	526	382	11	61.08	12.71
chr11	77982417	77983076	660	146	18	60	8.83
chr11	78032033	78032487	455	306	9	51.64	9.34
chr11	78183159	78184101	943	261	26	105.59	9.17
chr11	78215748	78216217	470	320	10	59.95	11.53
chr11	78245674	78246212	539	183	13	56.17	9.68
chr11	78343473	78343838	366	218	8	57.4	13.52
chr11	80208651	80209196	546	358	16	96.77	16.34
chr11	82003697	82004176	480	339	10	60.31	11.88
chr11	83271097	83271908	812	501	28	150	16.99
chr11	83941925	83942416	492	151	10	66.17	16.34
chr11	85139979	85140546	568	245	13	56.4	10.25
chr11	85352695	85353378	684	381	20	100.62	13.34
chr11	86757263	86758403	1141	372	45	182.66	12.9
chr11	86807262	86807670	409	150	9	59.05	12.25
chr11	87086504	87086895	392	217	9	67.83	17.18
chr11	87108619	87109121	503	359	11	53.24	8.71
chr11	87422326	87423607	1282	612	167	499.81	16.18
chr11	87426295	87427284	990	513	119	322.38	12.83
chr11	87442687	87443943	1257	679	124	536.47	17.75
chr11	87448060	87449376	1317	716	122	545.21	22.81
chr11	87461580	87463064	1485	829	118	466.3	21.19
chr11	87470984	87471770	787	493	84	521.87	25.91
chr11	87591630	87592637	1008	650	21	62.35	7.5
chr11	88067106	88067668	563	274	12	59.97	12.75
chr11	88161894	88162368	475	334	10	54.94	12.04
chr11	88644602	88645116	515	140	12	83.07	21.01
chr11	89770566	89770979	414	181	8	55.59	14.52
chr11	90332373	90332759	387	124	9	66.37	14.01
chr11	90390730	90391088	359	129	8	52.55	9.61
chr11	90687556	90688077	522	191	10	53.31	10.89
chr11	93968031	93968715	685	357	23	129.44	16.69
chr11	93995622	93996172	551	163	17	87.52	10.06
chr11	94160360	94160960	601	284	15	75.07	10.17
chr11	94210253	94210860	608	386	15	52.93	6.93
chr11	94548836	94549368	533	393	11	60.49	10.89
chr11	94978898	94979431	534	221	16	90.6	14.52
chr11	95041219	95041794	576	151	14	76.13	11.44
chr11	95309513	95310872	1360	899	35	114.05	8.17
chr11	96065257	96065626	370	143	8	53.6	10.21
chr11	96075354	96076238	885	480	21	85.18	11.53
chr11	96830167	96830646	480	150	10	60.31	11.88
chr11	96977378	96978244	867	411	22	86.41	9.34
chr11	97187733	97188570	838	586	18	79.87	9.12
chr11	97315390	97315878	489	299	12	58.21	9.34
chr11	97702991	97703677	687	303	20	95.71	11.31
chr11	97782073	97782795	723	324	21	109.46	19.89
chr11	98202240	98203032	793	379	17	66.6	9.15
chr11	98438650	98439086	437	250	9	57.73	10.54
chr11	98682261	98682699	439	311	8	51.11	13.52
chr11	98773438	98774220	783	398	22	57.42	7.9
chr11	98783099	98783881	783	401	24	80.82	12.57
chr11	98809515	98810260	746	622	16	68.47	8.53
chr11	98863345	98863917	573	407	15	68.36	12.33
chr11	99385776	99386435	660	233	14	86.64	15.78
chr11	100319480	100320741	1262	417	33	85.68	8.17
chr11	100397470	100398129	660	291	14	61.1	11.37
chr11	100622544	100623203	660	381	14	52.78	7.26
chr11	100770852	100771392	541	320	12	83.11	12.27
chr11	100939484	100939992	509	308	10	60.47	14.76
chr11	101009062	101009757	696	311	18	82.24	16.99
chr11	101069872	101070339	468	320	10	52.47	7.97
chr11	101095145	101095803	659	272	13	52.11	9.53
chr11	101119609	101120313	705	556	17	83.78	12.16
chr11	101315803	101316312	510	374	12	85.42	16.95
chr11	101442136	101442633	498	151	15	81.15	13.34
chr11	101552526	101553235	710	405	18	79.54	12.82
chr11	101626988	101627947	960	534	60	300.14	17.24
chr11	101641216	101642449	1234	651	117	298.75	12.04
chr11	101645219	101646525	1307	584	130	342.24	9.65
chr11	101657678	101658975	1298	637	113	550.86	25.42
chr11	101665306	101665784	479	334	10	59.16	13.46
chr11	101732527	101733332	806	430	30	141.01	18.83
chr11	102218839	102219333	495	174	13	63.27	10.25
chr11	102407082	102407758	677	377	15	50.55	6.33
chr11	102408066	102408794	729	327	17	56.72	6.13
chr11	102430126	102430560	435	175	11	69.68	10.89
chr11	102556178	102556804	627	232	13	58.81	10.4
chr11	103028369	103029030	662	362	13	52.91	9.73
chr11	103102733	103103119	387	167	12	87.74	19.22
chr11	103115303	103116575	1273	879	34	92.96	6.7
chr11	103168615	103169040	426	294	8	55.07	12.27
chr11	103412476	103413020	545	393	13	84.34	16.87
chr11	104230846	104231607	762	388	21	66.61	9.46
chr11	106020284	106020721	438	255	8	52.39	11.67
chr11	106031975	106032376	402	214	10	55.77	10.4
chr11	106036400	106037270	871	385	18	77.26	9.12
chr11	106065920	106066384	465	125	11	72.03	16.34
chr11	106193508	106193893	386	262	9	56.76	9.08
chr11	106215997	106216666	670	460	17	67.85	9.02
chr11	106500745	106501149	405	165	8	52.71	13.07
chr11	106613020	106613444	425	144	9	51.11	10.32
chr11	106787373	106787938	566	371	16	50.4	7.87
chr11	106788296	106789418	1123	850	26	66.66	5.3
chr11	107470413	107470985	573	338	13	60.02	15.3
chr11	107479147	107479552	406	211	10	59.28	9.8
chr11	108605115	108605687	573	292	11	57.29	10.89
chr11	109011496	109012133	638	374	86	650.43	30.07
chr11	109585114	109585480	367	225	8	60.29	14.72
chr11	111065900	111066371	472	139	12	74.83	18.16
chr11	113683878	113684371	494	265	11	54.02	10.17
chr11	115186988	115187714	727	320	20	102.5	14.52
chr11	115276798	115277266	469	274	10	52.38	12.75
chr11	115403527	115404070	544	394	12	55.18	8.34
chr11	115413120	115413980	861	509	18	65.52	7.54
chr11	115473684	115474249	566	229	12	56.41	10.4
chr11	115535954	115536584	631	262	14	72.47	13.41
chr11	116024002	116024980	979	318	24	81.33	7.38
chr11	116167780	116168438	659	530	18	93.34	10.17
chr11	116306741	116307196	456	306	9	60	14.01
chr11	116433818	116434459	642	146	17	103.99	14.94
chr11	116843132	116844081	950	569	26	91.25	7.92
chr11	116852796	116853833	1038	182	24	88.06	10.89
chr11	117248993	117249426	434	157	8	52.7	9.34
chr11	117384814	117385270	457	305	9	61.85	12.27
chr11	117541272	117541731	460	149	9	50.19	14.52
chr11	117653905	117654816	912	542	24	102.64	11.31
chr11	117848782	117849351	570	237	11	54.02	10.06
chr11	118248314	118249025	712	382	17	77.34	9.73
chr11	119040809	119041572	764	345	17	88.41	12.37
chr11	119299812	119300254	443	147	10	67.69	15.25
chr11	119490952	119491698	747	391	21	129.52	18.67
chr11	120315988	120316759	772	271	16	61.52	7.84
chr11	120484475	120484878	404	255	10	57.47	10.89
chr11	120572786	120573678	893	489	26	121.61	16.66
chr11	120598284	120598757	474	332	10	52.95	11.44
chr11	120796099	120796623	525	312	11	62.42	13.07
chr11	120823903	120824980	1078	282	25	89.72	10.25
chr11	121236441	121237280	840	391	27	89.61	12.04
chr11	121354243	121354768	526	305	14	77.16	15.2
chr12	3109822	3110164	343	161	288	3008.09	58.29
chr12	3426592	3426966	375	231	9	55.81	12.04
chr12	4082390	4082962	573	343	15	56.12	7.92
chr12	4917003	4917468	466	208	12	65.63	8.91
chr12	8499577	8500585	1009	663	29	76.84	6.68
chr12	9029906	9030495	590	274	14	77.66	12.04
chr12	9769692	9770047	356	211	8	61.37	17.18
chr12	11436359	11436860	502	216	13	72.56	14.01
chr12	11948624	11948961	338	220	8	62.72	16.95
chr12	12420801	12421136	336	124	8	59.21	13.07
chr12	12904426	12904937	512	237	10	66.02	14.52
chr12	15797167	15797636	470	192	9	50.43	13.07
chr12	21373351	21373862	512	299	13	81.17	16.81
chr12	24650847	24651565	719	292	15	64.76	11.62
chr12	28649333	28650046	714	496	17	94.8	12.71
chr12	28974351	28974808	458	325	10	66.28	15.25
chr12	29290769	29291275	507	332	12	78.73	14.76
chr12	29527152	29527751	600	328	14	65.04	12.52
chr12	29630015	29630525	511	174	12	69.57	15.9
chr12	30578465	30579053	589	439	20	128.67	16.34
chr12	31499585	31500118	534	294	10	52.39	7.26
chr12	32378780	32379279	500	387	11	57.56	9.56
chr12	32910090	32910453	364	142	9	60.08	13.07
chr12	34899802	34900377	576	312	11	58.3	11.2
chr12	35047087	35047405	319	134	8	51.03	11.44
chr12	40445595	40446555	961	336	20	96.07	10.6
chr12	44431088	44431488	401	150	9	61.03	14.76
chr12	44437735	44438253	519	375	11	58.12	13.41
chr12	46399136	46399540	405	197	8	56.83	14.72
chr12	46818874	46819773	900	296	19	69.06	6.28
chr12	51377154	51377710	557	296	10	50.7	12.71
chr12	54147018	54147444	427	217	8	54.99	12.27
chr12	54696390	54697410	1021	457	86	393.49	20.49
chr12	54709801	54710865	1065	579	103	359.53	13.96
chr12	54713697	54714710	1014	608	79	168.19	9.96
chr12	54718729	54719798	1070	534	67	214.3	14.04
chr12	54729265	54730097	833	441	54	222.07	18.37
chr12	54738006	54739088	1083	543	123	527.06	19.4
chr12	55080243	55080744	502	284	12	66.64	13.07
chr12	55398541	55398953	413	277	8	50.91	10.54
chr12	55836081	55836584	504	133	10	58.29	15.84
chr12	57230189	57230585	397	254	8	53.39	10.89
chr12	59066617	59067244	628	320	12	57.18	11.73
chr12	65073646	65074312	667	253	16	64.5	9.51
chr12	69158934	69159695	762	426	17	78.7	12.16
chr12	69296363	69296970	608	293	13	69.18	14.13
chr12	69361056	69361824	769	215	18	79.67	8.34
chr12	69371613	69372684	1072	666	26	107.78	10.67
chr12	69582752	69583256	505	144	12	77.34	16.34
chr12	69654011	69654609	599	191	39	280.25	37.84
chr12	69681632	69682171	540	210	12	68.21	12.71
chr12	69892916	69893250	335	146	8	54.94	13.46
chr12	70235020	70235409	390	241	9	54.33	10.32
chr12	70283365	70283768	404	254	9	55.04	10.89
chr12	70347077	70348052	976	394	26	96.01	10.71
chr12	70452946	70453384	439	145	8	54.03	12.27
chr12	71015379	71016092	714	280	24	136.47	18.47
chr12	73907477	73908036	560	281	11	53.69	8.17
chr12	74316895	74317334	440	304	9	56.26	12.25
chr12	75596028	75596720	693	443	20	109.82	13.68
chr12	75669275	75669857	583	271	15	79.55	13.68
chr12	75735333	75735940	608	193	12	57.51	11.44
chr12	76255028	76255455	428	281	9	55.02	11.53
chr12	76403717	76404520	804	554	20	94.74	10.17
chr12	76765241	76765922	682	339	12	64.15	14.76
chr12	76836973	76837812	840	696	24	129.72	15.56
chr12	76962123	76962748	626	349	14	71.51	11.44
chr12	78350796	78351384	589	223	32	253.2	44.64
chr12	78861141	78862156	1016	370	28	126.03	14.38
chr12	79661284	79661761	478	215	10	63.09	16.87
chr12	80132231	80133077	847	150	20	89.13	8.53
chr12	80260371	80260775	405	264	10	68.76	16.34
chr12	80790314	80790755	442	149	14	80.77	14.98
chr12	80945193	80945742	550	404	12	50.94	7.69
chr12	83487688	83488107	420	198	8	55.09	14.52
chr12	83597030	83597603	574	143	17	111.77	13.07
chr12	83631791	83632443	653	388	16	99.64	18.38
chr12	83688027	83688408	382	269	9	57.16	9.08
chr12	83987781	83988513	733	398	13	68.66	16.87
chr12	84408707	84409483	777	390	17	77.44	13.68
chr12	84772910	84773488	579	381	12	51.36	8.17
chr12	85110523	85111331	809	335	19	75.06	9.87
chr12	85218974	85219709	736	410	18	97.48	12.04
chr12	85374632	85375375	744	335	14	60.85	11.16
chr12	85455178	85456015	838	455	20	75.43	8.17
chr12	85824662	85825459	798	553	18	77.17	9.73
chr12	85869465	85870013	549	239	13	65.52	10.4
chr12	86678720	86679030	311	165	8	60.78	14.76
chr12	86823927	86824415	489	339	11	63.12	10.6
chr12	86884300	86885089	790	449	20	63.89	8.4
chr12	86946725	86947732	1008	574	32	84.69	9.53
chr12	87146975	87147859	885	637	19	83.45	9.12
chr12	87388070	87388760	691	293	18	84.12	12
chr12	88996156	88996635	480	370	9	50.73	11.53
chr12	91588081	91588615	535	297	13	56.53	12.1
chr12	93576848	93577242	395	263	16	145.12	36.31
chr12	97061397	97061835	439	175	133	1241	50.28
chr12	99392012	99392414	403	158	9	54.1	10.6
chr12	99884248	99884884	637	404	16	105.51	23.97
chr12	100109833	100110415	583	312	15	80.94	10.89
chr12	100122789	100123327	539	287	11	51.24	8.91
chr12	100187209	100187769	561	347	22	114.04	15.81
chr12	100199146	100199873	728	337	21	77.05	9.47
chr12	100724796	100725705	910	392	24	115.89	11.62
chr12	101083267	101084039	773	366	18	87.02	17.12
chr12	101912923	101913670	748	377	16	69.22	9.8
chr12	102439413	102439905	493	263	9	57.02	11.67
chr12	102468789	102469734	946	377	19	85.66	11.73
chr12	102743267	102743995	729	388	15	69.28	11.16
chr12	102757635	102758127	493	141	11	56.09	13.68
chr12	103425482	103426112	631	312	16	85.9	17.54
chr12	104912500	104912935	436	122	9	63.14	12.1
chr12	105032504	105033070	567	234	12	50.46	6.54
chr12	108327930	108328429	500	251	11	58.65	9.8
chr12	108546733	108547172	440	299	10	55.97	11.44
chr12	108792218	108793243	1026	611	29	91.89	8.83
chr12	110446516	110446949	434	137	9	63.32	14.52
chr12	110591231	110592084	854	322	30	129.27	10.54
chr12	110696159	110697132	974	290	22	58.55	5.45
chr12	110936197	110936636	440	308	8	53.95	14.72
chr12	111199896	111200438	543	311	10	56.49	10.21
chr12	111282154	111282701	548	310	10	56.12	14.3
chr12	111377418	111377970	553	322	12	52.51	9.34
chr12	111537631	111538482	852	415	26	107.25	13.7
chr12	111672054	111672599	546	173	14	54.59	8.3
chr12	111712745	111713570	826	501	21	95.3	12.25
chr12	111907882	111908348	467	143	14	94.14	16.34
chr12	112693426	112693817	392	130	9	67.29	14.52
chr12	116280547	116281562	1016	672	26	116.97	15.3
chr12	117200236	117200684	449	149	11	51.09	9.87
chr12	117713609	117713992	384	240	8	55.72	13.52
chr13	3372634	3373723	1090	514	68	361.04	21.26
chr13	3610866	3611560	695	343	13	78.71	16.95
chr13	6648507	6649007	501	279	10	54.97	14.52
chr13	8885389	8885968	580	216	14	77.16	11.73
chr13	13860705	13861270	566	200	20	153.07	37.95
chr13	15543910	15544371	462	273	10	58.29	9.08
chr13	17695348	17695768	421	272	8	55.48	14.72
chr13	17805040	17805703	664	275	19	93.31	10.46
chr13	18055865	18056171	307	144	8	66.65	17.18
chr13	18717174	18717772	599	271	14	84.79	19.81
chr13	19027930	19028364	435	118	9	51.24	12.37
chr13	21362403	21362961	559	301	10	62.9	17.18
chr13	21453402	21453801	400	254	12	96.05	21.01
chr13	21709887	21710351	465	99	9	55.37	12.65
chr13	21715903	21716880	978	688	25	90.68	7.63
chr13	21721854	21722456	603	311	12	54.54	9.12
chr13	21734760	21735466	707	322	17	79.19	14.21
chr13	21750196	21751000	805	357	22	73.66	10.13
chr13	21786740	21787735	996	539	33	92.61	8.94
chr13	21810016	21810842	827	294	27	89.25	7.87
chr13	21811308	21812284	977	380	25	66.36	9.8
chr13	21831810	21832514	705	347	42	179.54	14.99
chr13	21833067	21834112	1046	417	37	93.57	7.2
chr13	22040943	22041643	701	365	30	117.62	9.44
chr13	23445660	23446155	496	349	11	61.29	10.32
chr13	23530629	23531649	1021	470	35	95.41	9.8
chr13	23551171	23551974	804	441	20	56.29	6.79
chr13	23562237	23562936	700	273	29	125.41	12.53
chr13	23570651	23571923	1273	496	36	66.14	6.54
chr13	23581102	23582069	968	460	54	202.81	16.48
chr13	23620938	23621928	991	219	21	63.55	7.5
chr13	23622215	23622919	705	298	18	69.2	10.89
chr13	23683655	23684656	1002	427	28	92.08	11.05
chr13	23697974	23698958	985	493	55	272.35	24.41
chr13	23746170	23747271	1102	493	35	109.59	8.77
chr13	23756556	23757422	867	444	41	154.19	13.73
chr13	23760740	23761551	812	502	27	55.92	5.27
chr13	28665323	28665729	407	285	8	56.66	14.72
chr13	30545237	30545837	601	246	12	60.47	8.6
chr13	32801532	32802113	582	335	11	54.25	12.04
chr13	34148655	34149499	845	401	20	89.31	11.37
chr13	34874209	34874801	593	246	11	50.18	11.16
chr13	37994061	37994546	486	148	9	58.95	14.52
chr13	38204672	38205024	353	212	8	61.67	17.18
chr13	38634916	38635351	436	193	8	54.27	14.72
chr13	40370148	40370595	448	222	8	53.33	12.27
chr13	41249351	41250253	903	363	22	83.18	10.5
chr13	41605219	41606031	813	496	18	77.36	8.53
chr13	42103005	42103440	436	296	8	51.34	9.02
chr13	43171199	43171660	462	267	10	68.84	18.67
chr13	43303610	43304574	965	656	22	88.53	12
chr13	43480942	43481762	821	118	18	76.71	8.53
chr13	43864359	43864858	500	303	14	84.12	14.71
chr13	44869460	44870017	558	253	22	138.71	22.25
chr13	45030854	45031307	454	316	8	52.87	12.27
chr13	45389470	45389905	436	252	10	53.4	10.64
chr13	46350132	46350504	373	226	10	78.08	16.34
chr13	47667376	47667773	398	258	8	50.04	9.9
chr13	48227710	48228132	423	249	9	62.9	14.01
chr13	48307835	48308255	421	209	8	55.48	14.72
chr13	48546261	48546884	624	255	14	66.49	8.91
chr13	48878322	48879032	711	337	16	76.93	12.45
chr13	49187466	49187785	320	202	8	54.54	9.08
chr13	49420902	49421413	512	316	10	51.91	13.76
chr13	51202716	51203158	443	148	10	63.66	13.86
chr13	51651594	51652048	455	228	8	52.8	12.27
chr13	51846249	51846843	595	340	12	58.53	8.17
chr13	52616986	52617499	514	231	12	85.71	19.63
chr13	54468480	54468984	505	357	11	69.69	14.76
chr13	54757817	54758637	821	389	26	106.53	10.89
chr13	55444809	55445288	480	336	10	61.59	10.21
chr13	55570975	55571580	606	250	14	71.94	11.16
chr13	55634749	55635254	506	193	10	62.08	13.07
chr13	55692759	55693330	572	247	12	71.16	16.34
chr13	56151272	56151669	398	205	8	53.31	13.07
chr13	56270265	56270625	361	149	8	60.39	14.52
chr13	57582452	57582772	321	174	9	62.79	12.37
chr13	57908125	57908521	397	125	8	55.78	11.67
chr13	58401987	58402713	727	485	18	88.05	10.4
chr13	59052348	59052825	478	146	10	53.63	10.06
chr13	59548628	59549056	429	117	8	54.36	12.1
chr13	59822841	59823471	631	273	17	101.36	14.13
chr13	63549122	63549696	575	271	11	52.55	11.44
chr13	63567789	63568414	626	216	19	69.75	10.6
chr13	63918928	63919486	559	304	12	66.55	15.25
chr13	65240475	65240876	402	177	8	51.84	8.43
chr13	65514161	65514462	302	151	9	54.67	12.25
chr13	65649586	65649960	375	214	10	65.86	14.13
chr13	66005118	66005539	422	284	9	64.41	14.52
chr13	67525966	67526538	573	211	11	58.53	11.2
chr13	68581839	68582478	640	303	12	60.06	10.89
chr13	73603715	73604170	456	318	9	52.64	9.61
chr13	74009062	74009760	699	323	16	69.83	9.53
chr13	74208404	74208868	465	328	10	59.19	11.2
chr13	74317518	74317994	477	327	10	51.7	9.56
chr13	74528372	74530897	2526	1702	145	369.26	10.21
chr13	76018562	76019143	582	222	12	51.12	9.53
chr13	77438881	77439094	214	107	9	104.74	18.98
chr13	77708410	77708847	438	126	9	60.2	11.27
chr13	80885247	80886656	1410	845	34	86.08	6.1
chr13	83744780	83745381	602	374	14	68.43	11.88
chr13	84347771	84348403	633	253	15	54.91	7.26
chr13	91370963	91371482	520	377	11	51.81	8.71
chr13	92354761	92355184	424	270	8	55.24	9.82
chr13	93192359	93192885	527	147	13	81.18	11.53
chr13	93303367	93304050	684	535	18	84.82	10.67
chr13	93399698	93400121	424	287	8	53.5	9.34
chr13	96387918	96388681	764	145	16	87.54	11.88
chr13	96542478	96543070	593	324	12	56.4	10.89
chr13	96935835	96936230	396	143	8	57.14	14.52
chr13	98262865	98263334	470	145	9	54.97	12.65
chr13	99344538	99345045	508	223	10	51.18	8.38
chr13	99665601	99666176	576	305	10	56.72	17.43
chr13	100103712	100104166	455	212	10	57.79	12.37
chr13	103014661	103014992	332	184	9	65.94	15.84
chr13	103774020	103774752	733	257	16	70.85	8.71
chr13	104816656	104817142	487	298	9	53.63	10.54
chr13	108316039	108316602	564	230	12	70.34	11.88
chr13	110011931	110012368	438	327	8	51.18	11.27
chr13	110368653	110369105	453	129	9	60.25	16.34
chr13	112331383	112331835	453	179	8	51.23	11.67
chr13	112926983	112927623	641	217	13	60.03	9.34
chr13	115090090	115090484	395	125	8	53.57	10.89
chr13	118386985	118387523	539	265	11	56.46	13.41
chr13	119462477	119462899	423	201	12	84.72	15.84
chr13	119597682	119601745	4064	1376	229	50.42	10.43
chr13	119601759	119603069	1311	1179	114	152.75	4.04
chr13	119755778	119756168	391	244	9	56.28	10.89
chr14	6276896	6277439	544	348	15	69.22	8.32
chr14	7314296	7315026	731	485	17	74.3	9.53
chr14	7488030	7488447	418	246	8	55.73	12.27
chr14	7817632	7818098	467	281	10	60.21	13.46
chr14	8080206	8080541	336	185	8	52.86	10.89
chr14	8172646	8173247	602	326	15	73.69	12.79
chr14	8286621	8286900	280	140	10	78.25	19.22
chr14	14120799	14121122	324	184	10	70.96	15.48
chr14	16249148	16249676	529	275	12	66.59	10.32
chr14	18238294	18239178	885	581	17	63.64	8.34
chr14	19415648	19419718	4071	3197	2821	3100	6.39
chr14	20082774	20083564	791	150	17	87.93	10.89
chr14	20347827	20348356	530	304	13	79.32	18.67
chr14	20393051	20393905	855	668	31	130.67	10.27
chr14	20694989	20695714	726	339	16	66.32	9.34
chr14	20734116	20734775	660	318	14	65.97	10.89
chr14	21500175	21501158	984	728	19	61.84	7.4
chr14	21750469	21750896	428	122	9	58.53	10.54
chr14	21830997	21831650	654	267	15	65.3	9.34
chr14	21848783	21849225	443	303	10	57.79	12.04
chr14	24486756	24487427	672	299	12	54.04	15.08
chr14	24490495	24491138	644	240	14	67.3	12.45
chr14	25458951	25459652	702	480	16	62.58	8.47
chr14	25623571	25624015	445	295	10	63.47	11.88
chr14	25693912	25694429	518	242	11	60.54	12.37
chr14	26534894	26535213	320	177	8	51.79	11.73
chr14	26579337	26579971	635	163	16	75.67	8.17
chr14	26637543	26638305	763	567	21	101.64	13.62
chr14	28134662	28134983	322	124	8	54.69	17.18
chr14	30479289	30480018	730	378	16	69.78	9.95
chr14	30715589	30715986	398	146	9	60.1	12.25
chr14	30951044	30951614	571	426	18	98.92	13.62
chr14	31128693	31129253	561	250	16	76.56	12.52
chr14	31250990	31251854	865	281	16	77.73	7.6
chr14	32085290	32086041	752	573	16	86.65	11.53
chr14	34310192	34310918	727	418	23	111.7	19.37
chr14	34549348	34549897	550	149	11	72.76	19.63
chr14	36968593	36969052	460	330	9	59.67	14.01
chr14	38923714	38924191	478	311	9	60.11	12.27
chr14	40464143	40464587	445	147	8	53.56	12.27
chr14	42819825	42820274	450	308	8	50.26	11.27
chr14	45318257	45318693	437	228	9	53.14	13.07
chr14	45388470	45388976	507	365	11	56.95	9.56
chr14	45657903	45658563	661	283	14	59.89	9.73
chr14	46821832	46822511	680	376	11	56.34	12.65
chr14	47276572	47277311	740	424	17	74.86	11.13
chr14	47648950	47649626	677	349	13	52.87	8.53
chr14	49066137	49066581	445	180	10	50.76	7.26
chr14	50930644	50931301	658	453	19	84.48	12.61
chr14	50944433	50945078	646	357	12	59.62	10.89
chr14	52019389	52020424	1036	409	28	103.69	9.64
chr14	52103785	52104670	886	638	25	110.98	9.87
chr14	52197231	52197922	692	316	14	62.17	10.64
chr14	52257723	52258184	462	279	11	73.8	12.65
chr14	53991118	53991685	568	239	11	64.34	12.65
chr14	54253614	54254151	538	277	10	60.94	15.78
chr14	54685877	54687313	1437	1143	36	113.59	9.19
chr14	54893480	54894230	751	393	16	59.74	8.63
chr14	55014954	55015842	889	302	23	106.25	11.13
chr14	55560528	55561048	521	145	12	58.2	11.37
chr14	56571782	56572165	384	238	8	56.94	14.01
chr14	56667891	56668464	574	259	12	80.12	14.72
chr14	57525193	57525612	420	151	9	52.55	12.37
chr14	57664796	57665168	373	253	9	51.37	9.12
chr14	59200878	59201463	586	260	12	53.76	10.17
chr14	60251261	60251835	575	256	12	54.63	11.62
chr14	60264901	60265500	600	359	13	74.29	11.53
chr14	60784795	60785261	467	145	9	56.45	17.43
chr14	62555563	62556003	441	124	8	53.87	12.27
chr14	62760964	62761447	484	348	11	54.91	14.52
chr14	63122242	63122859	618	290	11	56.48	13.46
chr14	64124023	64124364	342	133	9	60.35	14.13
chr14	64440628	64441083	456	145	11	61.65	11.16
chr14	64502685	64503130	446	141	8	53.49	12.27
chr14	65592828	65593280	453	302	9	61.66	16.95
chr14	65968288	65968824	537	186	12	71.28	13.46
chr14	66296714	66297363	650	329	15	90.79	20.42
chr14	66868236	66869526	1291	871	34	87.29	8.07
chr14	68083515	68084069	555	300	12	65.56	12.37
chr14	69161936	69162192	257	128	11	118.32	23.97
chr14	69732462	69733001	540	147	14	71.96	9.95
chr14	70153186	70153909	724	303	14	62.3	9.56
chr14	70443006	70443743	738	391	19	85.65	10.46
chr14	70921979	70922413	435	304	9	60.46	11.27
chr14	71276297	71276779	483	332	9	59.71	12.27
chr14	73509751	73510249	499	215	10	65.57	14.01
chr14	73524797	73525411	615	376	12	72.44	11.27
chr14	75283959	75284421	463	332	9	54.34	10.21
chr14	75844834	75845506	673	247	14	62.43	13.37
chr14	76152056	76153309	1254	402	30	118.29	11.76
chr14	76504187	76504881	695	333	17	53.43	8.29
chr14	78383320	78383774	455	135	10	62.54	11.88
chr14	78732397	78732877	481	293	10	55.51	12.37
chr14	79390270	79390898	629	350	15	73.73	10.4
chr14	79426304	79426901	598	148	15	79.43	10.89
chr14	79481352	79481769	418	172	13	62.77	9.64
chr14	86198950	86199189	240	120	38	535.77	47.76
chr14	94622153	94622582	430	213	8	54.75	14.72
chr14	99099564	99100095	532	399	10	56.07	9.9
chr14	103346577	103347331	755	283	16	52.41	5.45
chr14	105258287	105259000	714	396	16	73.82	11.88
chr14	108749399	108749767	369	221	8	60.1	14.72
chr14	110191152	110191709	558	333	14	83.87	14.52
chr14	115810423	115810943	521	231	12	85.02	19.63
chr14	117813421	117813873	453	318	10	71.83	14.72
chr14	118937457	118938148	692	419	13	68.41	13.86
chr14	119007337	119007782	446	301	10	53.44	9.34
chr14	120137746	120138143	398	262	9	54.57	10.6
chr14	120275343	120275832	490	345	12	59.08	10.89
chr14	120477060	120478388	1329	317	33	97.62	7.69
chr14	120709391	120709809	419	131	8	55.65	12.27
chr14	121250052	121250513	462	138	9	52.15	11.53
chr14	121797204	121797658	455	320	10	60.09	11.2
chr14	121878233	121878977	745	229	24	126.52	14.67
chr14	122534002	122534477	476	325	11	57.63	10.64
chr14	122983230	122983740	511	147	11	59.96	12.04
chr15	3995478	3996142	665	289	22	101.75	13.07
chr15	5116191	5116900	710	437	18	86.61	9.95
chr15	8663742	8664082	341	150	9	71.36	16.34
chr15	9140177	9140672	496	275	14	89.06	15.9
chr15	12204503	12205171	669	322	15	80.3	15.9
chr15	12321096	12321631	536	393	11	54.52	9.56
chr15	12371015	12371556	542	255	10	51.79	10.89
chr15	24004708	24005142	435	294	8	53.88	12.1
chr15	31453478	31453908	431	144	10	67.46	12.65
chr15	34779418	34779854	437	305	8	54.19	14.72
chr15	35371147	35371739	593	248	13	69.09	12.04
chr15	36609863	36610284	422	115	9	51.38	8.6
chr15	36966319	36966891	573	336	12	59.14	12.75
chr15	37007305	37007909	605	203	24	138.76	18.5
chr15	37960591	37961497	907	280	19	78.5	8.71
chr15	38661729	38662200	472	325	11	69.92	13.86
chr15	39112440	39113156	717	348	16	79.43	14.71
chr15	39391868	39392270	403	118	9	64.79	11.67
chr15	39734953	39735622	670	379	19	103.83	15.2
chr15	39816152	39816585	434	216	11	56.86	10.89
chr15	41830462	41830999	538	276	11	56.54	11.73
chr15	44748332	44748825	494	144	11	53.07	9.95
chr15	50997179	50997751	573	262	11	62.52	14.3
chr15	51877070	51877606	537	331	11	66.88	10.54
chr15	51991709	51992199	491	346	10	68.38	14.72
chr15	52160475	52160890	416	264	10	52.58	9.95
chr15	57824445	57824878	434	155	9	58	14.76
chr15	57891960	57892832	873	430	23	104.21	10.67
chr15	58034009	58034583	575	375	16	90.28	12.45
chr15	58076345	58076802	458	355	9	50.35	10.89
chr15	58512308	58512666	359	151	8	53.58	13.86
chr15	58823654	58824203	550	317	11	50.38	10.4
chr15	59567295	59568014	720	326	18	87.16	14.52
chr15	66286639	66286982	344	127	9	55.29	9.34
chr15	66622628	66623079	452	302	8	53.02	14.72
chr15	67087137	67087684	548	310	11	56.87	12.04
chr15	68228058	68228613	556	321	10	61.03	14.01
chr15	68258679	68259332	654	223	15	71.46	13.37
chr15	73060977	73061391	415	141	8	51.87	13.07
chr15	73067229	73067765	537	389	14	80.07	14.71
chr15	73090382	73090978	597	381	18	103.61	10.64
chr15	73186788	73187408	621	290	13	59.29	10.4
chr15	74720975	74721737	763	146	17	81.72	9.56
chr15	75085449	75087242	1794	1337	327	1238.82	15.96
chr15	75616370	75616846	477	177	15	90.24	16.34
chr15	75929460	75929908	449	298	9	53.22	13.46
chr15	75940722	75941189	468	282	10	53.46	11.44
chr15	75981528	75982234	707	396	18	98.49	11.73
chr15	76069413	76069853	441	146	9	51.75	9.08
chr15	76080424	76081120	697	421	15	54.42	7
chr15	76091265	76091973	709	330	17	84.96	10.89
chr15	76155796	76156323	528	257	9	50.62	12.65
chr15	76511630	76512343	714	343	24	121.44	15.73
chr15	76522959	76523483	525	306	14	63.77	8.32
chr15	76625850	76626409	560	151	12	62.6	11.73
chr15	76714895	76715780	886	516	23	78.11	8.91
chr15	76781182	76781669	488	242	10	52.8	11.73
chr15	77970774	77971272	499	213	11	50.82	9.53
chr15	78173900	78174685	786	267	19	82.59	10.67
chr15	78913635	78914424	790	520	20	71.24	8.3
chr15	79074778	79075224	447	295	10	62.03	15.38
chr15	79546519	79547143	625	337	12	51.18	12.04
chr15	79690177	79691041	865	435	25	89.18	12.31
chr15	79774517	79775028	512	197	11	61.06	12.37
chr15	79883344	79883700	357	134	9	61.95	15.38
chr15	80082952	80083912	961	551	31	122.41	11.71
chr15	80133007	80133491	485	192	11	51.15	9.34
chr15	80254984	80255735	752	449	20	66.31	11.05
chr15	80710650	80711436	787	461	20	77.44	10.14
chr15	80798258	80798826	569	297	13	53.52	10.89
chr15	81399596	81400492	897	143	23	113.25	13.68
chr15	81466101	81466635	535	400	10	50.15	8.6
chr15	81729886	81730447	562	143	15	76.46	11.13
chr15	81810679	81811751	1073	315	30	86.89	6.62
chr15	81871557	81872630	1074	626	28	124.49	10.89
chr15	82016076	82016580	505	356	14	83.55	16.34
chr15	82345900	82346527	628	265	16	78.98	14.21
chr15	83149155	83149960	806	529	25	135.7	13.07
chr15	83172109	83172705	597	299	12	70.62	16.87
chr15	83555438	83555851	414	151	8	55.59	14.52
chr15	84167530	84168021	492	359	16	106.96	17.2
chr15	84639424	84639882	459	304	10	69.12	16.34
chr15	84922830	84923452	623	343	13	61.46	9.34
chr15	85036672	85037442	771	323	16	79.76	10.6
chr15	85347049	85347502	454	322	9	52.8	11.53
chr15	85610639	85611189	551	348	14	67.4	9.34
chr15	85634227	85635108	882	472	29	128.98	14.01
chr15	85671176	85671664	489	347	17	77.75	9.61
chr15	85878936	85879289	354	151	8	55.13	12.25
chr15	87022763	87023214	452	308	8	52.55	12.1
chr15	88751131	88751606	476	294	9	51.04	13.46
chr15	88861638	88862756	1119	294	30	75.69	6.92
chr15	89128387	89128907	521	257	10	50.17	10.06
chr15	89195927	89196668	742	357	17	85.18	11.44
chr15	89211550	89212166	617	337	11	52.87	12.37
chr15	89315017	89315718	702	319	15	67.39	8.91
chr15	89429341	89429905	565	208	12	64.7	10.6
chr15	89476014	89476534	521	238	11	61.5	10.89
chr15	90223977	90224380	404	244	9	66.65	17.18
chr15	91369511	91369920	410	276	9	61.44	10.89
chr15	93468591	93469021	431	290	8	52.94	11.67
chr15	93595774	93596151	378	215	10	53.08	9.15
chr15	95790563	95791160	598	273	16	73.28	11.1
chr15	96699505	96699934	430	145	10	50.39	11.13
chr15	97286666	97287321	656	309	11	64.07	16.95
chr15	97745380	97745736	357	209	9	60.83	14.94
chr15	98093362	98093762	401	146	10	66.61	13.46
chr15	98180893	98181810	918	230	24	130.78	13.76
chr15	98534179	98534733	555	209	12	59.51	10.89
chr15	98567697	98568170	474	340	11	61.02	11.44
chr15	98677384	98677837	454	129	10	68.09	11.27
chr15	98762691	98763372	682	328	14	57.15	9.53
chr15	98831545	98831955	411	287	8	52.2	13.07
chr15	98918035	98918464	430	204	8	54.28	14.52
chr15	98933567	98935006	1440	942	42	104.18	7.99
chr15	98953212	98954008	797	554	22	88.98	12.19
chr15	98992991	98993675	685	229	19	80.39	11.27
chr15	99725418	99725951	534	188	13	62.5	10.89
chr15	99972477	99972875	399	282	8	51.01	12.25
chr15	100468734	100469195	462	336	9	55.62	10.54
chr15	100495078	100495560	483	307	12	69.75	13.41
chr15	100615573	100616364	792	306	17	59.75	5.84
chr15	100728597	100728901	305	128	8	62.51	15.25
chr15	101173467	101173959	493	218	10	57.97	13.46
chr15	102073283	102074144	862	620	18	76.42	10.4
chr15	102405144	102406324	1181	502	37	131.62	11.05
chr15	102458791	102459505	715	349	14	60.44	12.16
chr15	102470114	102470601	488	337	11	68.4	13.86
chr15	102517661	102518858	1198	802	28	89.51	9.64
chr15	102583770	102584111	342	192	8	56.33	12.25
chr15	103239737	103240397	661	413	21	90.2	11.23
chr15	103272463	103273113	651	396	15	88.82	11.88
chr15	103305059	103305500	442	290	14	73.15	13.07
chr16	3114757	3115252	496	347	12	64.86	17.12
chr16	3116233	3116649	417	135	13	74.2	14.67
chr16	3872241	3872611	371	129	8	53.5	12.25
chr16	4003543	4004087	545	219	11	55.97	13.41
chr16	4420258	4420945	688	320	14	61.26	8.91
chr16	4541693	4542146	454	314	8	52.87	14.72
chr16	4726096	4726658	563	383	18	106.19	14.85
chr16	4963990	4964804	815	369	24	109.33	10.89
chr16	5013365	5013850	486	203	10	50.95	7.97
chr16	5255689	5256248	560	413	11	64.98	12.65
chr16	5393186	5393566	381	252	9	64.29	13.07
chr16	5401764	5402150	387	250	11	83.66	15.25
chr16	5758945	5759367	423	194	10	69.66	15.25
chr16	5911929	5912314	386	181	8	58.51	14.72
chr16	8523716	8524208	493	250	11	72.31	13.07
chr16	8637726	8638182	457	332	9	52.55	11.53
chr16	8829452	8830249	798	307	19	82.98	10.89
chr16	10447056	10447519	464	246	9	53.1	7.92
chr16	11066106	11066749	644	328	13	55.3	9.95
chr16	11143906	11144333	428	219	43	384.18	34.4
chr16	11202891	11203578	688	347	15	72.62	11.16
chr16	11626013	11626295	283	141	8	63.72	18.03
chr16	11908811	11909349	539	233	13	70.1	12.75
chr16	13038248	13038644	397	141	8	57.53	12.27
chr16	13109706	13110307	602	406	12	57.98	11.44
chr16	13256019	13256520	502	354	10	61.05	12.65
chr16	13667903	13668406	504	145	13	67.63	8.53
chr16	13780429	13780935	507	297	12	75.6	13.86
chr16	15863155	15863726	572	170	13	67.03	11.16
chr16	17132139	17132630	492	269	10	52.47	8.38
chr16	17222224	17222646	423	136	17	114.01	21.31
chr16	17233320	17233754	435	143	10	63.17	13.46
chr16	17405644	17406210	567	154	12	64.53	10.6
chr16	17451317	17452005	689	352	16	74.62	14.52
chr16	17530756	17531427	672	306	15	67.35	12.79
chr16	17911091	17911544	454	232	9	53.92	9.9
chr16	17921795	17922330	536	372	12	69.95	11.2
chr16	18248349	18249349	1001	598	27	98.77	13.7
chr16	18289030	18289590	561	413	12	66.36	10.89
chr16	18836373	18836821	449	247	9	62.53	14.72
chr16	18876252	18877259	1008	315	24	108.63	14.85
chr16	20426218	20426733	516	230	10	56.1	13.46
chr16	20548406	20549071	666	319	18	99.19	19.13
chr16	20672426	20672897	472	364	9	56.05	15.25
chr16	20717467	20718022	556	267	13	73.85	15.9
chr16	21693961	21694715	755	542	16	66.47	8.34
chr16	22439502	22439979	478	137	11	53.57	8.34
chr16	23107051	23107741	691	356	24	128	11.31
chr16	23127568	23128239	672	350	12	64.86	16.87
chr16	23226523	23226957	435	285	10	56.44	9.8
chr16	25058948	25059833	886	467	25	114.59	14.1
chr16	26625015	26625465	451	332	10	57.06	10.32
chr16	27388828	27389347	520	232	10	52.36	8.83
chr16	28916961	28917373	413	142	8	56.15	9.82
chr16	29579091	29579519	429	222	8	54.83	9.82
chr16	29945736	29946268	533	140	10	64.9	12.27
chr16	30187925	30188500	576	320	17	94.23	14.52
chr16	30587640	30588208	569	257	12	65.68	12.71
chr16	31200877	31201573	697	344	14	54.73	10.64
chr16	31429330	31430284	955	147	24	76.96	6.83
chr16	31932700	31933212	513	268	13	69.01	8.91
chr16	31947896	31948997	1102	446	36	145.21	12.07
chr16	32246884	32247427	544	256	18	107.05	13.07
chr16	32867908	32868586	679	261	13	59.59	9.8
chr16	33761973	33762421	449	305	8	53.25	12.27
chr16	35982901	35983567	667	199	15	64.19	8
chr16	36040820	36041253	434	288	10	55.52	11.16
chr16	36071295	36071757	463	265	9	50.99	11.2
chr16	37539836	37540332	497	240	9	55.38	15.78
chr16	37676091	37676764	674	326	13	74.75	13.07
chr16	38088564	38089563	1000	636	24	85.15	11.27
chr16	38346741	38347314	574	401	12	66.62	13.07
chr16	38452551	38453009	459	333	9	58.4	11.27
chr16	42874795	42875492	698	336	17	67.48	10.5
chr16	43889604	43890048	445	238	9	57.04	12.65
chr16	44172768	44173219	452	290	10	55.9	11.73
chr16	45352894	45353199	306	170	13	124.36	29.05
chr16	50073207	50073662	456	344	8	52.72	12.27
chr16	52452776	52453494	719	354	16	79.26	13.07
chr16	55934250	55934695	446	150	9	58.21	13.07
chr16	56029356	56030027	672	364	12	56.48	12.37
chr16	56037434	56037958	525	151	12	64.48	9.8
chr16	56594893	56595327	435	290	8	54.35	14.72
chr16	57391125	57391872	748	406	67	457.84	36.31
chr16	59639114	59639569	456	320	8	52.25	14.52
chr16	62441212	62441744	533	228	11	71.89	14.01
chr16	64368840	64369270	431	128	8	54.2	12.1
chr16	64851465	64852329	865	511	16	66.51	9.56
chr16	70760769	70761326	558	257	11	68.18	15.78
chr16	72294855	72295272	418	143	9	55.91	11.53
chr16	76625923	76626313	391	289	8	58.06	14.72
chr16	77444050	77444470	421	172	9	55.64	11.53
chr16	84734982	84735552	571	325	12	59.3	11.16
chr16	85173465	85173976	512	364	13	56.03	8.03
chr16	87431919	87432897	979	702	24	98.08	14.1
chr16	87454883	87455276	394	144	9	67.09	16.95
chr16	87495478	87496244	767	391	19	102.96	13.76
chr16	89829841	89830263	423	246	8	52.38	11.27
chr16	90692860	90693295	436	128	9	51.16	10.6
chr16	90934947	90935323	377	200	9	57.66	10.89
chr16	91484767	91485462	696	311	14	71.48	14.52
chr16	91728407	91729442	1036	401	22	66.11	6.43
chr16	91931316	91932067	752	367	20	90.32	10.25
chr16	92399935	92400562	628	222	14	71.9	11.53
chr16	93576594	93577166	573	315	10	58.33	13.52
chr16	93603633	93604389	757	442	19	85.28	10.67
chr16	93831778	93832412	635	239	13	62.96	11.44
chr16	94312415	94313090	676	280	18	57.67	9.59
chr16	94313138	94313965	828	342	23	75.47	7.16
chr16	94526295	94526971	677	324	14	62.11	10.4
chr16	94569261	94570348	1088	771	23	76.26	8.32
chr16	95701693	95702087	395	246	9	59.21	11.88
chr16	95990733	95991466	734	328	18	69.92	8.03
chr16	96082195	96082654	460	139	14	70.95	9.51
chr16	96145066	96145655	590	251	15	93	17.3
chr17	3081429	3082305	877	577	22	77.5	8.43
chr17	4626151	4626808	658	141	75	525.2	30.68
chr17	5663707	5664139	433	327	8	54.51	12.27
chr17	6079547	6080082	536	233	13	74.37	13.76
chr17	6270224	6270678	455	338	9	56.2	10.54
chr17	8080084	8080527	444	130	8	53.64	12.27
chr17	8147469	8148017	549	397	12	64.79	12.04
chr17	8165152	8165817	666	325	16	67.92	10.06
chr17	8310642	8311202	561	243	14	76.23	9.56
chr17	9775637	9776110	474	336	10	63.45	14.76
chr17	12318513	12319005	493	145	12	66.32	11.16
chr17	12915925	12916625	701	326	17	85.71	14.01
chr17	13305976	13306267	292	146	16	160.43	37.35
chr17	13550483	13553200	2718	2354	222	497.16	8.7
chr17	13589666	13591604	1939	870	122	378.43	11.84
chr17	13654604	13655209	606	135	23	160.57	24.08
chr17	14942820	14943380	561	367	12	78.76	18.67
chr17	14978348	14979204	857	501	20	73.83	10.5
chr17	15009622	15010628	1007	588	31	117.2	11.71
chr17	15041497	15041920	424	150	11	56.97	9.34
chr17	15526921	15527582	662	356	14	62.11	13.07
chr17	17837707	17838343	637	249	13	56.52	10.06
chr17	20945231	20945709	479	334	11	52.57	8.17
chr17	22225309	22225865	557	300	9	53.78	14.52
chr17	23563982	23564613	632	180	17	82.38	10.67
chr17	23739973	23740521	549	326	13	69.15	11.16
chr17	23771289	23771893	605	330	13	58.38	9.95
chr17	23802720	23803278	559	413	13	58.17	9.15
chr17	24163431	24164003	573	304	20	99.96	14.4
chr17	24342770	24343238	469	132	16	115.64	26.14
chr17	24351462	24352228	767	357	22	118.61	15.2
chr17	24454697	24455507	811	555	16	61.03	6.81
chr17	24469850	24470438	589	318	21	91.1	12.89
chr17	24527759	24528502	744	286	20	89.66	8.8
chr17	24549376	24550416	1041	684	30	115.16	10.54
chr17	24695882	24696355	474	250	9	55.89	10.89
chr17	24736306	24736756	451	238	9	61.83	14.52
chr17	24849795	24850891	1097	297	24	91.66	8
chr17	24886261	24886944	684	309	21	115.84	13.07
chr17	25015463	25016264	802	411	19	73.1	9.51
chr17	25115702	25116251	550	293	11	65.8	10.54
chr17	25133237	25133773	537	149	12	80.96	18.67
chr17	25184202	25184950	749	407	19	84.59	14.38
chr17	25273285	25273650	366	215	8	50.89	9.34
chr17	25578798	25579389	592	260	18	96.35	10.89
chr17	25727114	25727477	364	245	8	57.59	15.78
chr17	25832673	25833470	798	286	25	88.94	8.71
chr17	25919545	25920668	1124	660	30	97.36	7.69
chr17	25941697	25942280	584	299	17	121.42	17.43
chr17	25985457	25986238	782	423	17	74.11	11.62
chr17	26090079	26090670	592	365	14	76.01	11.73
chr17	26715061	26715600	540	312	12	58.61	8.91
chr17	26916604	26917382	779	436	20	119.2	13.46
chr17	26939373	26939853	481	334	11	66.37	11.2
chr17	26946549	26946949	401	217	8	50.84	12.25
chr17	26972976	26973432	457	296	11	67.42	10.89
chr17	27204152	27204763	612	236	13	51.82	8.8
chr17	27820658	27821245	588	145	15	105.27	21.01
chr17	27839782	27840447	666	333	14	64.22	10.64
chr17	28622043	28622824	782	314	17	88.69	10.89
chr17	28691051	28691822	772	631	16	67.74	8.71
chr17	28952165	28952675	511	268	16	101.09	14.71
chr17	29268728	29269210	483	128	9	52.75	10.21
chr17	29347637	29348143	507	173	12	58.47	12.52
chr17	29356497	29356978	482	320	13	64.63	8.97
chr17	29660296	29660866	571	277	12	72.81	14.76
chr17	31492481	31492931	451	137	9	55.33	10.21
chr17	31511937	31512584	648	335	16	104.38	17.43
chr17	32320492	32321680	1189	779	36	147.94	13.29
chr17	33824228	33824685	458	317	12	59.41	8.97
chr17	33890553	33891219	667	336	14	77.02	11.53
chr17	33929020	33929752	733	382	16	65.76	10.67
chr17	33955475	33956192	718	391	14	60.22	12.16
chr17	34031470	34032126	657	242	21	94.45	8.57
chr17	34119041	34120047	1007	525	43	115.76	8.5
chr17	34603417	34604588	1172	470	27	82.53	7.26
chr17	34836627	34837223	597	428	16	107.63	14.76
chr17	34930934	34931396	463	344	9	61.34	12.27
chr17	34959048	34959631	584	305	13	63.54	10.64
chr17	34981273	34982239	967	585	25	118.15	13.07
chr17	35134783	35135536	754	418	20	99.68	15.98
chr17	35164700	35165463	764	477	19	71.61	7.75
chr17	35240911	35242144	1234	402	28	76.59	5.77
chr17	35667388	35667829	442	239	9	58.55	10.89
chr17	35841134	35841717	584	139	16	68.23	7.75
chr17	35916168	35917338	1171	489	43	104.33	8.53
chr17	35969576	35970122	547	217	11	60.59	14.94
chr17	35979091	35979571	481	145	12	68.72	13.07
chr17	36951603	36952075	473	167	9	53.54	10.21
chr17	36958290	36958876	587	253	16	100.75	14.94
chr17	39842944	39848865	5922	4599	1314	671.73	2.87
chr17	40934309	40934827	519	289	10	53.54	10.89
chr17	43016270	43016761	492	342	10	58.05	9.61
chr17	45506694	45507161	468	272	12	67.68	12.45
chr17	45563749	45564180	432	150	11	58.93	9.95
chr17	45572953	45573536	584	271	15	53.49	9.61
chr17	46383338	46383779	442	301	8	50.87	11.27
chr17	46552612	46553234	623	346	15	57.67	8.86
chr17	46645852	46646415	564	379	16	73.49	11.67
chr17	46704814	46705399	586	342	17	93.07	14.52
chr17	47139724	47140268	545	328	12	57.12	10.17
chr17	47368571	47368976	406	123	9	58.15	9.9
chr17	47687685	47688314	630	321	12	54.71	9.56
chr17	47694966	47695276	311	150	9	67.33	15.38
chr17	55944635	55945091	457	180	8	52.18	12.1
chr17	56036432	56036880	449	304	10	51.3	8.91
chr17	56078831	56079674	844	442	23	108.94	13.62
[truncated: 1,769 more rows]
