# Supplementary material for: Candidate variants in TUB are associated with familial tremor
Source: PLoS Genet. 2020 Sep 21;16(9):e1009010. doi: 10.1371/journal.pgen.1009010 (PMC7529431; doi:10.1371/journal.pgen.1009010)
Supplement: S7 Table — (XLS) [file pgen.1009010.s013.xls]

## Sheet: Sheet1
Primer Name	Sequence (5`-->3`)
CS1-TUB-1-for	ACACTGACGACATGGTTCTACAAATTGGGTGTCCCTGTGTG
CS1-TUB-2-for	ACACTGACGACATGGTTCTACATGGGTGATGGTGGTTGTTAG
CS1-TUB-3-for	ACACTGACGACATGGTTCTACATTCAACAGGCTCCAGGTCTT
CS1-TUB-4-for	ACACTGACGACATGGTTCTACACACCTTTGCCTTCTTTCTGG
CS1-TUB-5-for	ACACTGACGACATGGTTCTACAGCTGCAAGGATGTGGAGAGT
CS1-TUB-6-for	ACACTGACGACATGGTTCTACAGGCTGTATATCCTGGCACCT
CS1-TUB-7-for	ACACTGACGACATGGTTCTACATTCCTGGTGGAGGCAGTG
CS1-TUB-8-for	ACACTGACGACATGGTTCTACAGCTGGAGCAGAAGCAGAAGA
CS1-TUB-9-for	ACACTGACGACATGGTTCTACAGTCTCACCCACTGCCTGTTT
CS1-TUB-10-for	ACACTGACGACATGGTTCTACACTCCTCTCCTCCTCCTGGAT
CS1-TUB-11-for	ACACTGACGACATGGTTCTACACAGCACTGGCAGAAGACAAG
CS1-TUB-12-for	ACACTGACGACATGGTTCTACAGGGCAGCGTAGACTTCTCCT
CS1-TUB-13-for	ACACTGACGACATGGTTCTACACACCAATTTGGGCTGCTTAG
CS1-TUB-14-for	ACACTGACGACATGGTTCTACAACAGCTCCAGAGCAACCAGT
CS1-TUB-15-for	ACACTGACGACATGGTTCTACAACCAGAGGCTGAGTCTGGAA
CS1-TUB-16-for	ACACTGACGACATGGTTCTACATGAGCTGTTCCCTGCTCTG
CS1-TUB-17-for	ACACTGACGACATGGTTCTACACAGTGTTGCGTTCTCTTTCC
CS1-TUB-18-for	ACACTGACGACATGGTTCTACAGTGGTCATGGTGCCAAAGG
CS1-TUB-19-for	ACACTGACGACATGGTTCTACAGCACGCTGGCAGAATAAGA
CS1-TUB-20-for	ACACTGACGACATGGTTCTACACTGTCTGTGCCTGTGCTTG
CS2-TUB-1-rev	TACGGTAGCAGAGACTTGGTCTTTCCCTGTATTCGCCTCAGT
CS2-TUB-2-rev	TACGGTAGCAGAGACTTGGTCTCCAGAAAGAAGGCAAAGGTG
CS2-TUB-3-rev	TACGGTAGCAGAGACTTGGTCTCAGGTTTCCTGTGCTGCTT
CS2-TUB-4-rev	TACGGTAGCAGAGACTTGGTCTGGAGCTGACGCAATGGTT
CS2-TUB-5-rev	TACGGTAGCAGAGACTTGGTCTTCACAGTCTCCTGTGGTTGG
CS2-TUB-6-rev	TACGGTAGCAGAGACTTGGTCTAGATCCCAGCCCAGACTCTT
CS2-TUB-7-rev	TACGGTAGCAGAGACTTGGTCTGCTGCTGAGGTAGGACTCCA
CS2-TUB-8-rev	TACGGTAGCAGAGACTTGGTCTCTAGGTGGGCAGGAAGTGAC
CS2-TUB-9-rev	TACGGTAGCAGAGACTTGGTCTGGAGGGCTGTAGAGAATGTGA
CS2-TUB-10-rev	TACGGTAGCAGAGACTTGGTCTGCTCACCCTTCCTCTGCAT
CS2-TUB-11-rev	TACGGTAGCAGAGACTTGGTCTCATGCTCCCAGAGAAAGGTG
CS2-TUB-12-rev	TACGGTAGCAGAGACTTGGTCTTCCACCTCTAACGGATGAGC
CS2-TUB-13-rev	TACGGTAGCAGAGACTTGGTCTATCCCTTTCTTGTCCCGAGT
CS2-TUB-14-rev	TACGGTAGCAGAGACTTGGTCTTGATAACATGCCCAGACCAA
CS2-TUB-15-rev	TACGGTAGCAGAGACTTGGTCTGCCCTCTACAGACAGCTTGC
CS2-TUB-16-rev	TACGGTAGCAGAGACTTGGTCTCCCGAACCTAGGACTCACG
CS2-TUB-17-rev	TACGGTAGCAGAGACTTGGTCTCTGCCCTTAGAAGCTCATGC
CS2-TUB-18-rev	TACGGTAGCAGAGACTTGGTCTGTTCTTCACGGAGGCCTGT
CS2-TUB-19-rev	TACGGTAGCAGAGACTTGGTCTCTTGGGTATCCTACGGACCA
CS2-TUB-20-rev	TACGGTAGCAGAGACTTGGTCTCCCAAAGGGCACGAAGAG
